# Supplementary material for: Patterns of environmental variance across environments and traits in domestic cattle
Source: Evol Appl. 2020 Mar 6;13(5):1090–102. doi: 10.1111/eva.12924 (PMC7232762; doi:10.1111/eva.12924)
Supplement: Supplementary file 2 [file EVA-13-1090-s002.xlsx]

## Sheet: Sheet1
Country	EnvQuality
United Kingdom	High
Netherlands	High
Luxembourg	High
Ireland	High
Germany	High
Denmark	High
Canada	High
Italy	Intermediate
Spain	Intermediate
Czech Republic	Intermediate
Australia	Intermediate
New Zealand	Intermediate
Brazil	Intermediate
Japan	Intermediate
South Africa	Intermediate
USA	Intermediate
Argentina	Low
Chile	Low
Colombia	Low
Iran	Low
Kenya	Low
Mexico	Low
Tunisia	Low
Uruguay	Low
