# Supplementary material for: Patterns of environmental variance across environments and traits in domestic cattle
Source: Evol Appl. 2020 Mar 6;13(5):1090–102. doi: 10.1111/eva.12924 (PMC7232762; doi:10.1111/eva.12924)
Supplement: Supplementary file 3 [file EVA-13-1090-s003.csv]

Type	Description	Long Description
Disease indicator	Somatic cell score	Meassure of the number of somatic cells in the milk. The number of somatic cells increases in response to pathogenic bacteria which can cause mastitis. Insidences of mastitis are positively correlated with milk yield
Growth	Birthweight	Birthweight
Growth	Body weight 200-210-d	Weight at weaning. This trait is mainly relevant for beef cattle
Growth	Body weight 400-d	Body weight at age 400 days
Growth	Body weight 600-d	Body weight at age 600 days
Growth	Daily weight gain	Daily weight gain
Growth	Hot carcass weight	Weight of the unchilled carcass after slaugther (after removal of the head, hide, intestinal tract, and internal organs)
Growth	Retail beef yield	Retail beef yield which is the percentage of saleable meat as compared to the total carcass weight
Growth	Body weight 240-d	Body weight at age 240 days
Growth	Body weight 450-d	Body weight at age 450 days
Growth	Final body weight	Body weight at slaughter. Typically around 12-14 months for steers
Growth	Dry matter intake	Dry matter intake, The dry matter of plant material is its solids, i.e. all its constituents excluding water
Life history	305-d fat yield	Fat content in the milk during the first 305 days following calving
Life history	305-d milk yield	Milk yield during the first 305 days following calving
Life history	305-d protein yield	Protein content in the milk during the first 305 days following calving
Life history	Age at first calving	Age of the heifer when she gets her first calf
Life history	Calving interval	The amount of time (days or months) between the birth of a calf and the birth of a subsequent calf. Typically < 12 month in domestic cattle
Life history	Daily fat yield	Daily fat content obtained from the milk
Life history	Daily milk yield	Daily milk yield
Life history	Daily protein yield	Daily protein content obtained from the milk
Life history	Days to calving	The time from joining until the next calf is born
Life history	Days to first service	The time from when a dam calves until the first time she is inseminated/natural breed
Life history	Services per conception	Number of services (artificial or natural) per conception
Life history	Survival	Survival of a dam from one calving to the next
Morphology	Scrotal circumference	A measure of bull fertility - provides a measure of daily sperm production
Morphology	Eye muscle area	Meassure used to quantify size of muscles. It refers to the muscle Musculus longissimus
Morphology	Intramuscular fat	Intramuscular fat which is located inside skeletal muscle fibers
Morphology	P8 fat	Fat depth at the rump (P8 site)
Morphology	Rib fat thickness	Fat thickness at the rips (e.g. the 12th rib)
Morphology	LM area	Meassure used to quantify muscles. It refers to the muscle Musculus longissimus
Physiology	Fat content (milk)	Percent fat in the milk
Physiology	Protein content (milk)	Percent protein in the milk
Physiology	Compression of muscle LTL	Compression peak force of Musculus longissimus thoracis et lumborum
Physiology	Compression of muscle ST	Compression peak force of Musculus semitendinosus
Physiology	Cooking loss of muscle LTL	Loss of weight during cooking of Musculus longissimus thoracis et lumborum
Physiology	Cooking loss of muscle ST	Loss of weight during cooking of Musculus semitendinosus
Physiology	Dark-light colour of muscle LTL	Meaure of muscle composition by its darkness (Musculus longissimus thoracis et lumborum)
Physiology	Dark-light colour of muscle ST	Meaure of muscle composition by its darkness (Musculus semitendinosus)
Physiology	Deep butt temperature	Deep butt temperature
Physiology	Green-red colour of muscle LTL	Meaure of muscle composition by its colour (Musculus longissimus thoracis et lumborum)
Physiology	Green-red colour of muscle ST	Meaure of muscle composition by its colour (Musculus semitendinosus)
Physiology	Shear force of muscle LTL	The force required to shear Musculus longissimus thoracis et lumborum
Physiology	Shear force of muscle ST	The force required to shear Musculus longissimus thoracis et lumborum
Morphology	Marbling score	Refers to the intramuscular fat content
