# Supplementary material for: Patterns of environmental variance across environments and traits in domestic cattle
Source: Evol Appl. 2020 Mar 6;13(5):1090–102. doi: 10.1111/eva.12924 (PMC7232762; doi:10.1111/eva.12924)
Supplement: Supplementary file 4 [file EVA-13-1090-s004.xlsx]

## Sheet: Table S1
Table S3: Testing the effect of environmental quality on lnCVR in each trait category using the R-package ‘MCMCglmm’.
Trait category	Fixed effects	Posterior mode (CI)	pMCMC
Growth	High vs Intermediate	0.07 (-0.06, 0.20)	0.289
	High vs Low	-0.16 (-0.36, 0.04)	0.116
	Intermediate vs Low	-0.19 (-0.38, -0.01)	0.048
Life history	High vs Intermediate	0.11 (-0.06, 0.27)	0.173
	High vs Low	-0.49 (-0.71, -0.27)	<0.001
	Intermediate vs Low	-0.05 (-0.23, 0.15)	0.637
Morphology	High vs Intermediate	-0.11 (-0.25, 0.04)	0.14
Physiology	High vs Intermediate	-0.11 (-0.27, 0.02)	0.112
