# Supplementary material for: Patterns of environmental variance across environments and traits in domestic cattle
Source: Evol Appl. 2020 Mar 6;13(5):1090–102. doi: 10.1111/eva.12924 (PMC7232762; doi:10.1111/eva.12924)
Supplement: Supplementary file 5 [file EVA-13-1090-s005.csv]

Breed	Trait	Species	Units	Mean_Trait_Value	Vp	h2	SE_h2	Va	VG	Ve	CVr	Repeatability	n_records	n_ind	Country	Local	Env.condition	Trait_Type	EnvUniformity	Source
Holstein	305-d fat yield	Cattle	kg	224	1356.52173913043	0.23	NA	312	NA	1044.52173913043	0.144281524753147	NA	29413	NA	Brazil	NA	Brazil	Life history	Intermediate	Costa CN, Blake RW, Pollak EJ, Oltenacu PA, Quaas RL, Searle SR. 2000. Genetic analysis of Holstein cattle populations in Brazil and the United States. J. Dairy Sci. 83:2963Ð2974.
Holstein	305-d fat yield	Cattle	kg	309	2291	0.22	NA	504.02	NA	1786.98	0.136804809763718	NA	576006	NA	USA	NA	California	Life history	Intermediate	Carabano MJ, Wade KM, Van Vleck LD. 1990. Genotype by environment interactions for milk and fat produciton across regions of the United States. J. Dairy Sci. 73:173Ð180.
Holstein	305-d fat yield	Cattle	kg	203.584	2977.67	0.096	0.002	288.24	NA	2689.43	0.25473374437819	NA	649	NA	Iran	Ilam and Kurdistan	Cold mediterranean	Life history	Low	Yaeghoobi R, Roshanfekr H, Mamooee M, Fayazi J, Ashayerizadeh A, Bojarpour M, Nasiri MTB. 2009. Genotype by Environmental Interactions for Milk and Fat Production Across Western Provinces of Iran. J. Anim. Vet. Adv. 8:2110Ð2114.
Holstein	305-d fat yield	Cattle	kg	195.81	1957.68	0.081	0.004	160.35	NA	1797.33	0.216510540534358	NA	1564	NA	Iran	Kermanshah and Hammedan	Cold semidry	Life history	Low	Yaeghoobi R, Roshanfekr H, Mamooee M, Fayazi J, Ashayerizadeh A, Bojarpour M, Nasiri MTB. 2009. Genotype by Environmental Interactions for Milk and Fat Production Across Western Provinces of Iran. J. Anim. Vet. Adv. 8:2110Ð2114.
Holstein	305-d fat yield	Cattle	kg	355	6554.75	0.23	0.002	1507.5925	NA	5047.1575	0.200122111105452	NA	142924	60667	USA	Eastern	Control	Life history	High	Kearney JF, Schutz MM, Boettcher PJ, Weigel K a. 2004. Genotype x environment interaction for grazing versus confinement. I. Production traits. J. Dairy Sci. [Internet] 87:501Ð509. Available from: http://dx.doi.org/10.3168/jds.S0022-0302(04)73189-6
Holstein	305-d fat yield	Cattle	kg	310	1411	0.39	0.03	550.29	NA	860.71	0.0946382564493182	NA	9239	NA	Netherlands	NA	Conventional	Life history	High	Nauta WJ, Veerkamp RF, Brascamp EW, Bovenhuis H. 2006. Genotype by Environment Interaction for Milk Production Traits Between Organic and Conventional Dairy Cattle Production in The Netherlands. J. Dairy Sci. [Internet] 89:2729Ð2737. Available from: http://dx.doi.org/10.3168/jds.S0022-0302(06)72349-9
Holstein	305-d fat yield	Cattle	kg	284	1174	0.44	0.07	516.56	NA	657.44	0.0902837775241541	NA	2123	NA	Netherlands	NA	Convert	Life history	High	Nauta WJ, Veerkamp RF, Brascamp EW, Bovenhuis H. 2006. Genotype by Environment Interaction for Milk Production Traits Between Organic and Conventional Dairy Cattle Production in The Netherlands. J. Dairy Sci. [Internet] 89:2729Ð2737. Available from: http://dx.doi.org/10.3168/jds.S0022-0302(06)72349-9
Holstein	305-d fat yield	Cattle	kg	294	8231.75	0.19	0.005	1564.0325	NA	6667.7175	0.2777418124248	NA	82479	34566	USA	Eastern	Grazing	Life history	Low	Kearney JF, Schutz MM, Boettcher PJ, Weigel K a. 2004. Genotype x environment interaction for grazing versus confinement. I. Production traits. J. Dairy Sci. [Internet] 87:501Ð509. Available from: http://dx.doi.org/10.3168/jds.S0022-0302(04)73189-6
Holstein	305-d fat yield	Cattle	kg	275	1897	0.26	NA	493.22	NA	1403.78	0.136243826154763	NA	668678	NA	USA	NA	New York	Life history	Intermediate	Carabano MJ, Wade KM, Van Vleck LD. 1990. Genotype by environment interactions for milk and fat produciton across regions of the United States. J. Dairy Sci. 73:173Ð180.
Holstein	305-d fat yield	Cattle	kg	274	1138	0.58	0.08	660.04	NA	477.96	0.0797894025957282	NA	1767	NA	Netherlands	NA	Organic	Life history	Intermediate	Nauta WJ, Veerkamp RF, Brascamp EW, Bovenhuis H. 2006. Genotype by Environment Interaction for Milk Production Traits Between Organic and Conventional Dairy Cattle Production in The Netherlands. J. Dairy Sci. [Internet] 89:2729Ð2737. Available from: http://dx.doi.org/10.3168/jds.S0022-0302(06)72349-9
Holstein	305-d fat yield	Cattle	kg	299	1359	0.37	0.05	502.83	NA	856.17	0.0978608119485483	NA	4016	NA	Netherlands	NA	Preorganic	Life history	High	Nauta WJ, Veerkamp RF, Brascamp EW, Bovenhuis H. 2006. Genotype by Environment Interaction for Milk Production Traits Between Organic and Conventional Dairy Cattle Production in The Netherlands. J. Dairy Sci. [Internet] 89:2729Ð2737. Available from: http://dx.doi.org/10.3168/jds.S0022-0302(06)72349-9
Holstein	305-d fat yield	Cattle	kg	224.8	1216	0.25	0.01	304	NA	912	0.134338691019052	NA	NA	167331.52	Australia	QLD, NSW, WA, SA	Region1	Life history	Intermediate	Haile-Mariam M, Carrick MJ, Goddard ME. 2008. Genotype by environment Interaction for fertility, survival, and milk production traits in Australian dairy cattle. J. Dairy Sci. 91:4840Ð4853.
Holstein	305-d fat yield	Cattle	kg	211.4	977	0.21	0.01	205.17	NA	771.83	0.131418299874763	NA	NA	158244.02	Australia	North and West Victoria	Region2	Life history	Intermediate	Haile-Mariam M, Carrick MJ, Goddard ME. 2008. Genotype by environment Interaction for fertility, survival, and milk production traits in Australian dairy cattle. J. Dairy Sci. 91:4840Ð4853.
Holstein	305-d fat yield	Cattle	kg	194.6	856	0.22	0.01	188.32	NA	667.68	0.132782654877774	NA	NA	119443.46	Australia	Gippsland, Tasmania	Region3	Life history	Intermediate	Haile-Mariam M, Carrick MJ, Goddard ME. 2008. Genotype by environment Interaction for fertility, survival, and milk production traits in Australian dairy cattle. J. Dairy Sci. 91:4840Ð4853.
Holstein	305-d fat yield	Cattle	kg	326	2222.22222222222	0.36	NA	800	NA	1422.22222222222	0.115682090991664	NA	726932	NA	USA	NA	USA	Life history	Intermediate	Costa CN, Blake RW, Pollak EJ, Oltenacu PA, Quaas RL, Searle SR. 2000. Genetic analysis of Holstein cattle populations in Brazil and the United States. J. Dairy Sci. 83:2963Ð2974.
Holstein	305-d fat yield	Cattle	kg	281	1816	0.22	NA	399.52	NA	1416.48	0.133936486946919	NA	632309	NA	USA	NA	Wisconsin	Life history	Intermediate	Carabano MJ, Wade KM, Van Vleck LD. 1990. Genotype by environment interactions for milk and fat produciton across regions of the United States. J. Dairy Sci. 73:173Ð180.
Holstein	305-d fat yield	Cattle	kg	171	748	0.09	NA	67	NA	681	0.152608050885379	NA	10780	NA	Spain	NA	NA	Life history	Intermediate	Caraba–o MJ, Van Vleck LD, Wiggans GR, Alenda R. 1989. Estimation of genetic parameters for milk and fat yields of dairy cattle in Spain and the United States. J. Dairy Sci. [Internet] 72:3013Ð3022. Available from: http://www.ncbi.nlm.nih.gov/pubmed/2625492
Holstein	305-d fat yield	Cattle	kg	278	1995.5	0.235	NA	463	NA	1532.5	0.140817116050816	NA	781486.5	NA	USA	NA	NA	Life history	Intermediate	Caraba–o MJ, Van Vleck LD, Wiggans GR, Alenda R. 1989. Estimation of genetic parameters for milk and fat yields of dairy cattle in Spain and the United States. J. Dairy Sci. [Internet] 72:3013Ð3022. Available from: http://www.ncbi.nlm.nih.gov/pubmed/2625492
Guernsey	305-d milk yield	Cattle	kg	4355	483000	0.392546584	NA	NA	NA	436700	0.151741172882267	NA	4803	NA	Australia	NA	Australia	Life history	Intermediate	Fikse WF, Rekaya R, Weigel KA. 2003. Genotype x environment interaction for milk production in Guernsey cattle. J. Dairy Sci. 86:1821Ð1827.
Holstein	305-d milk yield	Cattle	kg	6877	1347569.23076923	0.26	NA	350368	NA	997201.230769231	0.145208613475843	NA	29413	NA	Brazil	NA	Brazil	Life history	Intermediate	Costa CN, Blake RW, Pollak EJ, Oltenacu PA, Quaas RL, Searle SR. 2000. Genetic analysis of Holstein cattle populations in Brazil and the United States. J. Dairy Sci. 83:2963Ð2974.
Holstein	305-d milk yield	Cattle	kg	8632	1989888	0.22	NA	437775.36	NA	1552112.64	0.144327864634732	NA	576006	NA	USA	NA	California	Life history	Intermediate	Carabano MJ, Wade KM, Van Vleck LD. 1990. Genotype by environment interactions for milk and fat produciton across regions of the United States. J. Dairy Sci. 73:173Ð180.
Guernsey	305-d milk yield	Cattle	kg	5532	792000	0.336868687	NA	NA	NA	735800	0.155059264743365	NA	3975	NA	Canada	NA	Canada	Life history	High	Fikse WF, Rekaya R, Weigel KA. 2003. Genotype x environment interaction for milk production in Guernsey cattle. J. Dairy Sci. 86:1821Ð1827.
Holstein	305-d milk yield	Cattle	kg	5954.6	2403771.15	0.2486	0.03	597576.44	NA	1806194.71	0.225699028604449	NA	649	NA	Iran	Ilam and Kurdistan	Cold mediterranean	Life history	Low	Yaeghoobi R, Roshanfekr H, Mamooee M, Fayazi J, Ashayerizadeh A, Bojarpour M, Nasiri MTB. 2009. Genotype by Environmental Interactions for Milk and Fat Production Across Western Provinces of Iran. J. Anim. Vet. Adv. 8:2110Ð2114.
Holstein	305-d milk yield	Cattle	kg	5723.95	2426568.89	0.2014	0.06	488592.35	NA	1937976.34	0.243208306601417	NA	1564	NA	Iran	Kermanshah and Hammedan	Cold semidry	Life history	Low	Yaeghoobi R, Roshanfekr H, Mamooee M, Fayazi J, Ashayerizadeh A, Bojarpour M, Nasiri MTB. 2009. Genotype by Environmental Interactions for Milk and Fat Production Across Western Provinces of Iran. J. Anim. Vet. Adv. 8:2110Ð2114.
Holstein	305-d milk yield	Cattle	kg	5452	NA	0.29	0.032	NA	NA	837902.2369	0.16789618488628	NA	8347	NA	Colombia	NA	Colombia	Life history	Low	Stanton TL, Blake RW, Quaas RL, Van Vleck LD, Caraba–o MJ. 1991. Genotype by Environment Interaction for Holstein Milk Yield in Colombia, Mexico, and Puerto Rico. J. Dairy Sci. [Internet] 74:1700Ð1714. Available from: http://dx.doi.org/10.3168/jds.S0022-0302(91)78333-1http://www.sciencedirect.com/science/article/pii/S0022030291783331
Jersey	305-d milk yield	Cattle	kg	8726	2262458.88888889	0.27	0.03	610863.9	NA	1651594.98888889	0.147277556324158	0.40102116527102	3341	2062	Mexico	NA	Confinement	Life history	Intermediate	Ram’rez-Valverde R, Peralta-Aban J a., Nœ–ez-Dom’nguez R, Ru’z-Flores A, Garc’a-Mu–iz JG, Garc’a-Peniche TB. 2010. Genotype by feeding system interaction in the genetic evaluation of Jersey cattle for milk yield. Animal [Internet] 4:1971Ð1975. Available from: http://www.journals.cambridge.org/abstract_S175173111000128X
Holstein	305-d milk yield	Cattle	kg	9948	5145328	0.2	0.015	1029065.6	NA	4116262.4	0.203946261805073	NA	142924	60667	USA	Eastern	Control	Life history	High	Kearney JF, Schutz MM, Boettcher PJ, Weigel K a. 2004. Genotype x environment interaction for grazing versus confinement. I. Production traits. J. Dairy Sci. [Internet] 87:501Ð509. Available from: http://dx.doi.org/10.3168/jds.S0022-0302(04)73189-6
Holstein	305-d milk yield	Cattle	kg	7156	871190	0.48	0.03	418171.2	NA	453018.8	0.0940562762562314	NA	9239	NA	Netherlands	NA	Conventional	Life history	High	Nauta WJ, Veerkamp RF, Brascamp EW, Bovenhuis H. 2006. Genotype by Environment Interaction for Milk Production Traits Between Organic and Conventional Dairy Cattle Production in The Netherlands. J. Dairy Sci. [Internet] 89:2729Ð2737. Available from: http://dx.doi.org/10.3168/jds.S0022-0302(06)72349-9
Holstein	305-d milk yield	Cattle	kg	6622	735170	0.59	0.07	433750.3	NA	301419.7	0.0829080384628865	NA	2123	NA	Netherlands	NA	Convert	Life history	High	Nauta WJ, Veerkamp RF, Brascamp EW, Bovenhuis H. 2006. Genotype by Environment Interaction for Milk Production Traits Between Organic and Conventional Dairy Cattle Production in The Netherlands. J. Dairy Sci. [Internet] 89:2729Ð2737. Available from: http://dx.doi.org/10.3168/jds.S0022-0302(06)72349-9
Jersey	305-d milk yield	Cattle	kg	5305	1055973.33333333	0.15	0.03	158396	NA	897577.333333333	0.178587291266339	0.225416298391374	1781	916	Mexico	NA	Grazing	Life history	Low	Ram’rez-Valverde R, Peralta-Aban J a., Nœ–ez-Dom’nguez R, Ru’z-Flores A, Garc’a-Mu–iz JG, Garc’a-Peniche TB. 2010. Genotype by feeding system interaction in the genetic evaluation of Jersey cattle for milk yield. Animal [Internet] 4:1971Ð1975. Available from: http://www.journals.cambridge.org/abstract_S175173111000128X
Holstein	305-d milk yield	Cattle	kg	8588	6052835	0.19	0.016	1150038.65	NA	4902796.35	0.257827888112396	NA	82479	34566	USA	Eastern	Grazing	Life history	Low	Kearney JF, Schutz MM, Boettcher PJ, Weigel K a. 2004. Genotype x environment interaction for grazing versus confinement. I. Production traits. J. Dairy Sci. [Internet] 87:501Ð509. Available from: http://dx.doi.org/10.3168/jds.S0022-0302(04)73189-6
Holstein	305-d milk yield	Cattle	kg	4557	1232113	0.29	0.041	360274	NA	871839	0.204898659729266	0.34	3185	1614	Kenya	Rift valley and central provinces	Kenya2	Life history	Low	Ojango JMK, Pollott GE. 2002. The relationship between Holstein bull breeding values for milk yield derived in both the UK and Kenya. Livest. Prod. Sci. 74:1Ð12.
Holstein	305-d milk yield	Cattle	kg	7917	1210168.29268293	0.41	NA	496169	NA	713999.292682927	0.106730426731446	0.943799310315638	151587	18285	Luxembourg	NA	LuxembourgHigh	Life history	High	Hammami H, Rekik B, Bastin C, Soyeurt H, Bormann J, Stoll J, Gengler N. 2009. Environmental sensitivity for milk yield in Luxembourg and Tunisian Holsteins by herd management level. J. Dairy Sci. [Internet] 92:4604Ð4612. Available from: http://dx.doi.org/10.3168/jds.2008-1513
Holstein	305-d milk yield	Cattle	kg	6086	657445.161290323	0.31	NA	203808	NA	453637.161290323	0.110668077113296	0.953212582430523	121430	13939	Luxembourg	NA	LuxembourgLow	Life history	High	Hammami H, Rekik B, Bastin C, Soyeurt H, Bormann J, Stoll J, Gengler N. 2009. Environmental sensitivity for milk yield in Luxembourg and Tunisian Holsteins by herd management level. J. Dairy Sci. [Internet] 92:4604Ð4612. Available from: http://dx.doi.org/10.3168/jds.2008-1513
Holstein	305-d milk yield	Cattle	kg	7017	916956.756756757	0.37	NA	339274	NA	577682.756756757	0.108316152669896	0.955844420733684	192005	22446	Luxembourg	NA	LuxembourgMedium	Life history	High	Hammami H, Rekik B, Bastin C, Soyeurt H, Bormann J, Stoll J, Gengler N. 2009. Environmental sensitivity for milk yield in Luxembourg and Tunisian Holsteins by herd management level. J. Dairy Sci. [Internet] 92:4604Ð4612. Available from: http://dx.doi.org/10.3168/jds.2008-1513
Holstein	305-d milk yield	Cattle	kg	6724	NA	0.22	0.14	NA	NA	1644088.128	0.19069303983403	NA	39075	NA	Mexico	NA	Mexico	Life history	Low	Stanton TL, Blake RW, Quaas RL, Van Vleck LD, Caraba–o MJ. 1991. Genotype by Environment Interaction for Holstein Milk Yield in Colombia, Mexico, and Puerto Rico. J. Dairy Sci. [Internet] 74:1700Ð1714. Available from: http://dx.doi.org/10.3168/jds.S0022-0302(91)78333-1http://www.sciencedirect.com/science/article/pii/S0022030291783331
Holstein	305-d milk yield	Cattle	kg	7584	1585155	0.27	NA	427991.85	NA	1157163.15	0.141840081844063	NA	668678	NA	USA	NA	New York	Life history	Intermediate	Carabano MJ, Wade KM, Van Vleck LD. 1990. Genotype by environment interactions for milk and fat produciton across regions of the United States. J. Dairy Sci. 73:173Ð180.
Holstein	305-d milk yield	Cattle	kg	6440	734014	0.7	0.08	513809.8	NA	220204.2	0.0728663359357136	NA	1767	NA	Netherlands	NA	Organic	Life history	Intermediate	Nauta WJ, Veerkamp RF, Brascamp EW, Bovenhuis H. 2006. Genotype by Environment Interaction for Milk Production Traits Between Organic and Conventional Dairy Cattle Production in The Netherlands. J. Dairy Sci. [Internet] 89:2729Ð2737. Available from: http://dx.doi.org/10.3168/jds.S0022-0302(06)72349-9
Holstein	305-d milk yield	Cattle	kg	6366	846079	0.32	0.015	274361	NA	571718	0.118774797484952	NA	22083	NA	South Africa	NA	Pasture	Life history	Low	Neser FWC, van Wyk JB, Ducrocq V. 2014. A preliminary investigation into genotype x environment interaction in South African Holstein cattle for reproduction and production traits. S. Afr. J. Anim. Sci. 44:S75ÐS79.
Holstein	305-d milk yield	Cattle	kg	6991	839087	0.39	0.04	327243.93	NA	511843.07	0.102336158807727	NA	4016	NA	Netherlands	NA	Preorganic	Life history	High	Nauta WJ, Veerkamp RF, Brascamp EW, Bovenhuis H. 2006. Genotype by Environment Interaction for Milk Production Traits Between Organic and Conventional Dairy Cattle Production in The Netherlands. J. Dairy Sci. [Internet] 89:2729Ð2737. Available from: http://dx.doi.org/10.3168/jds.S0022-0302(06)72349-9
Holstein	305-d milk yield	Cattle	kg	3706.866667	1398564.70588235	0.17	0.02	237756	NA	1160808.70588235	0.290652031778719	NA	1884	NA	Kenya	NA	Production	Life history	Low	Muasya TK, Peters KJ, Kahi AK. 2014. Effect of diverse sire origins and environmental sensitivity in Holstein-Friesian cattle for milk yield and fertility traits between selection and production environments in Kenya. Livest. Sci. 162:23Ð30.
Holstein	305-d milk yield	Cattle	kg	6006	820000	0.31	0.01	254200	NA	565800	0.125240889571039	NA	NA	167331.52	Australia	QLD, NSW, WA, SA	Region1	Life history	Intermediate	Haile-Mariam M, Carrick MJ, Goddard ME. 2008. Genotype by environment Interaction for fertility, survival, and milk production traits in Australian dairy cattle. J. Dairy Sci. 91:4840Ð4853.
Holstein	305-d milk yield	Cattle	kg	5572	689800	0.28	0.01	193144	NA	496656	0.126478508485508	NA	NA	158244.02	Australia	North and West Victoria	Region2	Life history	Intermediate	Haile-Mariam M, Carrick MJ, Goddard ME. 2008. Genotype by environment Interaction for fertility, survival, and milk production traits in Australian dairy cattle. J. Dairy Sci. 91:4840Ð4853.
Holstein	305-d milk yield	Cattle	kg	4993	564300	0.25	0.01	141075	NA	423225	0.130293902116171	NA	NA	119443.46	Australia	Gippsland, Tasmania	Region3	Life history	Intermediate	Haile-Mariam M, Carrick MJ, Goddard ME. 2008. Genotype by environment Interaction for fertility, survival, and milk production traits in Australian dairy cattle. J. Dairy Sci. 91:4840Ð4853.
Holstein	305-d milk yield	Cattle	kg	5363.066667	983558.620689655	0.29	0.02	285232	NA	698326.620689655	0.155817453825624	NA	1944	NA	Kenya	NA	Selection	Life history	Low	Muasya TK, Peters KJ, Kahi AK. 2014. Effect of diverse sire origins and environmental sensitivity in Holstein-Friesian cattle for milk yield and fertility traits between selection and production environments in Kenya. Livest. Sci. 162:23Ð30.
Guernsey	305-d milk yield	Cattle	kg	4417	528000	0.172727273	NA	NA	NA	506300	0.161092961079649	NA	705	NA	South Africa	NA	South Africa	Life history	Intermediate	Fikse WF, Rekaya R, Weigel KA. 2003. Genotype x environment interaction for milk production in Guernsey cattle. J. Dairy Sci. 86:1821Ð1827.
Holstein	305-d milk yield	Cattle	kg	8221	1539340	0.23	0.008	360270	NA	1179070	0.132082459256258	NA	100975	NA	South Africa	NA	Total mixed ration	Life history	Intermediate	Neser FWC, van Wyk JB, Ducrocq V. 2014. A preliminary investigation into genotype x environment interaction in South African Holstein cattle for reproduction and production traits. S. Afr. J. Anim. Sci. 44:S75ÐS79.
Holstein	305-d milk yield	Cattle	kg	7375	1299019.04761905	0.21	NA	272794	NA	1026225.04761905	0.137359683226782	0.943473463492599	122825	15218	Tunisia	NA	TunisiaHigh	Life history	Low	Hammami H, Rekik B, Bastin C, Soyeurt H, Bormann J, Stoll J, Gengler N. 2009. Environmental sensitivity for milk yield in Luxembourg and Tunisian Holsteins by herd management level. J. Dairy Sci. [Internet] 92:4604Ð4612. Available from: http://dx.doi.org/10.3168/jds.2008-1513
Holstein	305-d milk yield	Cattle	kg	4623	804733.333333333	0.12	NA	96568	NA	708165.333333333	0.18203019656915	0.85955430370309	85240	10555	Tunisia	NA	TunisiaLow	Life history	Low	Hammami H, Rekik B, Bastin C, Soyeurt H, Bormann J, Stoll J, Gengler N. 2009. Environmental sensitivity for milk yield in Luxembourg and Tunisian Holsteins by herd management level. J. Dairy Sci. [Internet] 92:4604Ð4612. Available from: http://dx.doi.org/10.3168/jds.2008-1513
Holstein	305-d milk yield	Cattle	kg	5462	1010853.33333333	0.15	NA	151628	NA	859225.333333333	0.169707814568858	0.906579589521724	57723	57723	Tunisia	NA	TunisiaMedium	Life history	Low	Hammami H, Rekik B, Bastin C, Soyeurt H, Bormann J, Stoll J, Gengler N. 2009. Environmental sensitivity for milk yield in Luxembourg and Tunisian Holsteins by herd management level. J. Dairy Sci. [Internet] 92:4604Ð4612. Available from: http://dx.doi.org/10.3168/jds.2008-1513
Holstein	305-d milk yield	Cattle	kg	7674	757338	0.33	0.013	249922	NA	507416	0.0928240009847327	0.52	43056	20296	UK	NA	UK2	Life history	High	Ojango JMK, Pollott GE. 2002. The relationship between Holstein bull breeding values for milk yield derived in both the UK and Kenya. Livest. Prod. Sci. 74:1Ð12.
Guernsey	305-d milk yield	Cattle	kg	5854	885000	0.324067797	NA	NA	NA	809900	0.153731541293075	NA	32068	NA	USA	NA	USA	Life history	Intermediate	Fikse WF, Rekaya R, Weigel KA. 2003. Genotype x environment interaction for milk production in Guernsey cattle. J. Dairy Sci. 86:1821Ð1827.
Holstein	305-d milk yield	Cattle	kg	9022	1693645.71428571	0.35	NA	592776	NA	1100869.71428571	0.116296096903697	NA	726932	NA	USA	NA	USA	Life history	Intermediate	Costa CN, Blake RW, Pollak EJ, Oltenacu PA, Quaas RL, Searle SR. 2000. Genetic analysis of Holstein cattle populations in Brazil and the United States. J. Dairy Sci. 83:2963Ð2974.
Holstein	305-d milk yield	Cattle	kg	8672	NA	0.24	0.014	NA	NA	2005877.364	0.163317573796667	NA	198079	NA	USA	NA	USA	Life history	Intermediate	Stanton TL, Blake RW, Quaas RL, Van Vleck LD, Caraba–o MJ. 1991. Genotype by Environment Interaction for Holstein Milk Yield in Colombia, Mexico, and Puerto Rico. J. Dairy Sci. [Internet] 74:1700Ð1714. Available from: http://dx.doi.org/10.3168/jds.S0022-0302(91)78333-1http://www.sciencedirect.com/science/article/pii/S0022030291783331
Holstein	305-d milk yield	Cattle	kg	7560	1440320	0.23	NA	331273.6	NA	1109046.4	0.139300624274202	NA	632309	NA	USA	NA	Wisconsin	Life history	Intermediate	Carabano MJ, Wade KM, Van Vleck LD. 1990. Genotype by environment interactions for milk and fat produciton across regions of the United States. J. Dairy Sci. 73:173Ð180.
Holstein	305-d milk yield	Cattle	kg	4982	675223	0.125	NA	83679.5	NA	591543.5	0.15437949647624	NA	10780	NA	Spain	NA	NA	Life history	Intermediate	Caraba–o MJ, Van Vleck LD, Wiggans GR, Alenda R. 1989. Estimation of genetic parameters for milk and fat yields of dairy cattle in Spain and the United States. J. Dairy Sci. [Internet] 72:3013Ð3022. Available from: http://www.ncbi.nlm.nih.gov/pubmed/2625492
Holstein	305-d milk yield	Cattle	kg	7712.5	1696539.5	0.26	NA	448903	NA	1247636.5	0.144826774626276	NA	781486.5	NA	USA	NA	NA	Life history	Intermediate	Caraba–o MJ, Van Vleck LD, Wiggans GR, Alenda R. 1989. Estimation of genetic parameters for milk and fat yields of dairy cattle in Spain and the United States. J. Dairy Sci. [Internet] 72:3013Ð3022. Available from: http://www.ncbi.nlm.nih.gov/pubmed/2625492
Holstein	305-d protein yield	Cattle	kg	291	4522	0.2	0.013	904.4	NA	3617.6	0.206688961664132	NA	142924	60667	USA	Eastern	Control	Life history	High	Kearney JF, Schutz MM, Boettcher PJ, Weigel K a. 2004. Genotype x environment interaction for grazing versus confinement. I. Production traits. J. Dairy Sci. [Internet] 87:501Ð509. Available from: http://dx.doi.org/10.3168/jds.S0022-0302(04)73189-6
Holstein	305-d protein yield	Cattle	kg	246	786	0.39	0.03	306.54	NA	479.46	0.0890104677831502	NA	9239	NA	Netherlands	NA	Conventional	Life history	High	Nauta WJ, Veerkamp RF, Brascamp EW, Bovenhuis H. 2006. Genotype by Environment Interaction for Milk Production Traits Between Organic and Conventional Dairy Cattle Production in The Netherlands. J. Dairy Sci. [Internet] 89:2729Ð2737. Available from: http://dx.doi.org/10.3168/jds.S0022-0302(06)72349-9
Holstein	305-d protein yield	Cattle	kg	223	651	0.45	0.07	292.95	NA	358.05	0.0848529559343037	NA	2123	NA	Netherlands	NA	Convert	Life history	High	Nauta WJ, Veerkamp RF, Brascamp EW, Bovenhuis H. 2006. Genotype by Environment Interaction for Milk Production Traits Between Organic and Conventional Dairy Cattle Production in The Netherlands. J. Dairy Sci. [Internet] 89:2729Ð2737. Available from: http://dx.doi.org/10.3168/jds.S0022-0302(06)72349-9
Holstein	305-d protein yield	Cattle	kg	252	5242.5	0.17	0.012	891.225	NA	4351.275	0.261762677909753	NA	82479	34566	USA	Eastern	Grazing	Life history	Low	Kearney JF, Schutz MM, Boettcher PJ, Weigel K a. 2004. Genotype x environment interaction for grazing versus confinement. I. Production traits. J. Dairy Sci. [Internet] 87:501Ð509. Available from: http://dx.doi.org/10.3168/jds.S0022-0302(04)73189-6
Holstein	305-d protein yield	Cattle	kg	214	663	0.59	0.09	391.17	NA	271.83	0.077043307546228	NA	1767	NA	Netherlands	NA	Organic	Life history	Intermediate	Nauta WJ, Veerkamp RF, Brascamp EW, Bovenhuis H. 2006. Genotype by Environment Interaction for Milk Production Traits Between Organic and Conventional Dairy Cattle Production in The Netherlands. J. Dairy Sci. [Internet] 89:2729Ð2737. Available from: http://dx.doi.org/10.3168/jds.S0022-0302(06)72349-9
Holstein	305-d protein yield	Cattle	kg	240	762	0.31	0.04	236.22	NA	525.78	0.0955412214701068	NA	4016	NA	Netherlands	NA	Preorganic	Life history	High	Nauta WJ, Veerkamp RF, Brascamp EW, Bovenhuis H. 2006. Genotype by Environment Interaction for Milk Production Traits Between Organic and Conventional Dairy Cattle Production in The Netherlands. J. Dairy Sci. [Internet] 89:2729Ð2737. Available from: http://dx.doi.org/10.3168/jds.S0022-0302(06)72349-9
Holstein	Age at first calving	Cattle	days	885	10468.4210526316	0.19	NA	1989	NA	8479.42105263158	0.104049459806531	NA	51239	NA	Brazil	NA	Brazil	Life history	Intermediate	Ceron-Munoz MF, Tonhati H, Costa CN, Maldonado-Estrada J, Rojas-Sarmiento D. 2004. Genotype x environment interaction for age at first calving in Brazilian and Colombian Holsteins. J. Dairy Sci. 87:2455Ð2458.
Holstein	Age at first calving	Cattle	days	962.1	7061.53846153846	0.13	NA	918	NA	6143.53846153846	0.0814683791866966	NA	25569	NA	Colombia	NA	Colombia	Life history	Low	Ceron-Munoz MF, Tonhati H, Costa CN, Maldonado-Estrada J, Rojas-Sarmiento D. 2004. Genotype x environment interaction for age at first calving in Brazilian and Colombian Holsteins. J. Dairy Sci. 87:2455Ð2458.
Holstein	Age at first calving	Cattle	days	857.9	8222.1	0.055	0.009	452.79	NA	7769.31	0.102743547625051	NA	22083	NA	South Africa	NA	Pasture	Life history	Low	Neser FWC, van Wyk JB, Ducrocq V. 2014. A preliminary investigation into genotype x environment interaction in South African Holstein cattle for reproduction and production traits. S. Afr. J. Anim. Sci. 44:S75ÐS79.
Holstein	Age at first calving	Cattle	days	820.4	6952.7	0.063	0.005	438.45	NA	6514.25	0.0983799413069734	NA	100975	NA	South Africa	NA	Total mixed ration	Life history	Intermediate	Neser FWC, van Wyk JB, Ducrocq V. 2014. A preliminary investigation into genotype x environment interaction in South African Holstein cattle for reproduction and production traits. S. Afr. J. Anim. Sci. 44:S75ÐS79.
Angus	Birthweight	Cattle	kg	36.6	14.1	0.24	0.06	3.384	NA	10.716	0.0894407159708893	NA	6731	NA	USA	NA	Corn belt	Growth	Intermediate	Fennewald DJ, Weaber RL, Lamberson WR. 2017. Genotype by environment interactions for growth in Red Angus. J. Anim. Sci. 95:538Ð544.
Angus	Birthweight	Cattle	kg	35.8	13.6	0.3	0.21	4.08	NA	9.52	0.0861857464834721	NA	663	NA	USA	NA	Desert	Growth	Intermediate	Fennewald DJ, Weaber RL, Lamberson WR. 2017. Genotype by environment interactions for growth in Red Angus. J. Anim. Sci. 95:538Ð544.
Angus	Birthweight	Cattle	kg	33.9	13.4	0	0.06	0	NA	13.4	0.107982331667983	NA	1303	NA	USA	NA	Gulf coast	Growth	Intermediate	Fennewald DJ, Weaber RL, Lamberson WR. 2017. Genotype by environment interactions for growth in Red Angus. J. Anim. Sci. 95:538Ð544.
Angus	Birthweight	Cattle	kg	36.2	14.4	0.17	0.05	2.448	NA	11.952	0.0955018361826824	NA	6920	NA	USA	NA	Lower plains	Growth	Intermediate	Fennewald DJ, Weaber RL, Lamberson WR. 2017. Genotype by environment interactions for growth in Red Angus. J. Anim. Sci. 95:538Ð544.
Angus	Birthweight	Cattle	kg	37	16.5	0.37	0.04	6.105	NA	10.395	0.0871385888927217	NA	23491	NA	USA	NA	Mountains	Growth	Intermediate	Fennewald DJ, Weaber RL, Lamberson WR. 2017. Genotype by environment interactions for growth in Red Angus. J. Anim. Sci. 95:538Ð544.
Angus	Birthweight	Cattle	kg	37.2	14.9	0.28	0.09	4.172	NA	10.728	0.0880473810577818	NA	2705	NA	USA	NA	Northeast	Growth	Intermediate	Fennewald DJ, Weaber RL, Lamberson WR. 2017. Genotype by environment interactions for growth in Red Angus. J. Anim. Sci. 95:538Ð544.
Angus	Birthweight	Cattle	kg	35.6	13.9	0.3	0.09	4.17	NA	9.73	0.0876206402274282	NA	3458	NA	USA	NA	Pacific	Growth	Intermediate	Fennewald DJ, Weaber RL, Lamberson WR. 2017. Genotype by environment interactions for growth in Red Angus. J. Anim. Sci. 95:538Ð544.
Angus	Birthweight	Cattle	kg	36	14.91	0.36	0.04	5.19	NA	9.72	0.0866025403784439	0.380952380952381	10504	NA	Australia	Queensland	Quensland	Growth	Intermediate	Jeyaruban MG, Johnston DJ, Graser H-U. 2009. Estimation of genotype x environment interactions for growth, fatness and reproductive traits in Australian Angus cattle. Anim. Prod. Sci. 49:1Ð8.
Angus	Birthweight	Cattle	kg	34.8	15.6	0.33	0.09	5.148	NA	10.452	0.0929010144931503	NA	4258	NA	USA	NA	South	Growth	Intermediate	Fennewald DJ, Weaber RL, Lamberson WR. 2017. Genotype by environment interactions for growth in Red Angus. J. Anim. Sci. 95:538Ð544.
Angus	Birthweight	Cattle	kg	37	17.1	0.46	0.05	7.866	NA	9.234	0.0821283714298417	NA	17593	NA	USA	NA	Upper plains	Growth	Intermediate	Fennewald DJ, Weaber RL, Lamberson WR. 2017. Genotype by environment interactions for growth in Red Angus. J. Anim. Sci. 95:538Ð544.
Angus	Birthweight	Cattle	kg	35.8	15.1	0.32	0.01	4.84	NA	10.26	0.0894727227823853	0.366887417218543	100678	NA	Australia	Victoria	Victoria	Growth	Intermediate	Jeyaruban MG, Johnston DJ, Graser H-U. 2009. Estimation of genotype x environment interactions for growth, fatness and reproductive traits in Australian Angus cattle. Anim. Prod. Sci. 49:1Ð8.
Hereford	Birthweight	Cattle	kg	40.45	25.05	0.54	NA	13.5225	NA	11.5275	0.0839361489313471	NA	7203.5	NA	Argentina	NA	NA	Growth	Low	Lee DH, Bertrand JK. 2002. Investigation of genotype x country interactions for growth traits in beef cattle. J. Anim. Sci. 80:330Ð337.
Hereford	Birthweight	Cattle	kg	37	13.35	0.555	NA	7.411	NA	5.939	0.0658650367640738	NA	8151.5	NA	USA	NA	NA	Growth	Intermediate	Lee DH, Bertrand JK. 2002. Investigation of genotype x country interactions for growth traits in beef cattle. J. Anim. Sci. 80:330Ð337.
Hereford	Birthweight	Cattle	kg	41	20.55	0.545	NA	11.197	NA	9.353	0.0745918898389376	NA	6837.5	NA	Canada	NA	NA	Growth	High	Lee DH, Bertrand JK. 2002. Investigation of genotype x country interactions for growth traits in beef cattle. J. Anim. Sci. 80:330Ð337.
Hereford	Body weight 200-210-d (Weaning)	Cattle	kg	231.1	786.3	0.19	NA	149.397	NA	636.903	0.109203536196979	0.33	21805	NA	USA	NA	Corn belt	Growth	Intermediate	de Mattos D, Bertrand JK, Misztal I. 2000. Investigation of genotype x environment interactions for weaning weight for Herefords in three countries. J. Anim. Sci. 78:2121Ð2126.
Angus	Body weight 200-210-d (Weaning)	Cattle	kg	272.9	669.8	0.12	0.04	80.376	NA	589.424	0.0889631950727385	NA	6731	NA	USA	NA	Corn belt	Growth	Intermediate	Fennewald DJ, Weaber RL, Lamberson WR. 2017. Genotype by environment interactions for growth in Red Angus. J. Anim. Sci. 95:538Ð544.
Angus	Body weight 200-210-d (Weaning)	Cattle	kg	261.3	535.4	0.41	0.21	219.514	NA	315.886	0.0680183009753826	NA	663	NA	USA	NA	Desert	Growth	Intermediate	Fennewald DJ, Weaber RL, Lamberson WR. 2017. Genotype by environment interactions for growth in Red Angus. J. Anim. Sci. 95:538Ð544.
Hereford	Body weight 200-210-d (Weaning)	Cattle	kg	228.8	731.1	0.18	NA	131.598	NA	599.502	0.107013679786742	0.35	12469	NA	USA	NA	Gulf Coast	Growth	Intermediate	de Mattos D, Bertrand JK, Misztal I. 2000. Investigation of genotype x environment interactions for weaning weight for Herefords in three countries. J. Anim. Sci. 78:2121Ð2126.
Angus	Body weight 200-210-d (Weaning)	Cattle	kg	238.3	465.7	0.05	0.08	23.285	NA	442.415	0.0882654783655194	NA	1303	NA	USA	NA	Gulf coast	Growth	Intermediate	Fennewald DJ, Weaber RL, Lamberson WR. 2017. Genotype by environment interactions for growth in Red Angus. J. Anim. Sci. 95:538Ð544.
Angus	Body weight 200-210-d (Weaning)	Cattle	kg	263	603.846153846154	0.26	0.02	157	NA	446.846153846154	0.0803754215287644	NA	23212	NA	USA	Colorado	High altitude	Growth	Intermediate	Williams JL, Bertrand JK, Misztal I, Lukaszewicz M. 2012. Genotype by environment interaction for growth due to altitude in United States Angus cattle. J. Anim. Sci. 90:2152Ð2158.
MixedTemperateMeat2	Body weight 200-210-d (Weaning)	Cattle	kg	241.38	1008.5	0.12	0.03	122.65	NA	885.85	0.123304467442798	0.280118988596926	NA	2460	Czech Republic	NA	Locality1	Growth	Low	Vostry L, Pribyl J, Schlote W, Vesela Z, Jakubec V, Majzlik I, Mach K. 2009. Estimation of animal x environment interaction in Czech beef cattle. Arch. FUR TIERZUCHT-ARCHIVES Anim. Breed. 52:15Ð22.
MixedTemperateMeat2	Body weight 200-210-d (Weaning)	Cattle	kg	280.74	1113.8	0.23	0.04	259.78	NA	854.02	0.104094965389175	0.287574070748788	NA	2621	Czech Republic	NA	Locality3	Growth	Intermediate	Vostry L, Pribyl J, Schlote W, Vesela Z, Jakubec V, Majzlik I, Mach K. 2009. Estimation of animal x environment interaction in Czech beef cattle. Arch. FUR TIERZUCHT-ARCHIVES Anim. Breed. 52:15Ð22.
Angus	Body weight 200-210-d (Weaning)	Cattle	kg	264	571.428571428571	0.28	0.02	160	NA	411.428571428571	0.0768322049753196	NA	54559	NA	USA	Colorado	Low altitude	Growth	High	Williams JL, Bertrand JK, Misztal I, Lukaszewicz M. 2012. Genotype by environment interaction for growth due to altitude in United States Angus cattle. J. Anim. Sci. 90:2152Ð2158.
Angus	Body weight 200-210-d (Weaning)	Cattle	kg	264.4	562.7	0.07	0.03	39.389	NA	523.311	0.0865203925180732	NA	6920	NA	USA	NA	Lower plains	Growth	Intermediate	Fennewald DJ, Weaber RL, Lamberson WR. 2017. Genotype by environment interactions for growth in Red Angus. J. Anim. Sci. 95:538Ð544.
Angus	Body weight 200-210-d (Weaning)	Cattle	kg	272.8	578.2	0.27	0.04	156.114	NA	422.086	0.0753106000175574	NA	23491	NA	USA	NA	Mountains	Growth	Intermediate	Fennewald DJ, Weaber RL, Lamberson WR. 2017. Genotype by environment interactions for growth in Red Angus. J. Anim. Sci. 95:538Ð544.
Angus	Body weight 200-210-d (Weaning)	Cattle	kg	275.6	599.3	0.1	0.06	59.93	NA	539.37	0.0842682898387311	NA	2705	NA	USA	NA	Northeast	Growth	Intermediate	Fennewald DJ, Weaber RL, Lamberson WR. 2017. Genotype by environment interactions for growth in Red Angus. J. Anim. Sci. 95:538Ð544.
Angus	Body weight 200-210-d (Weaning)	Cattle	kg	275.6	691.6	0.37	0.1	255.892	NA	435.708	0.0757388233484972	NA	3458	NA	USA	NA	Pacific	Growth	Intermediate	Fennewald DJ, Weaber RL, Lamberson WR. 2017. Genotype by environment interactions for growth in Red Angus. J. Anim. Sci. 95:538Ð544.
Angus	Body weight 200-210-d (Weaning)	Cattle	kg	229.2	514.16	0.21	0.03	112.87	NA	401.29	0.0874006284479961	0.42088065971682	13216	NA	Australia	Queensland	Quensland	Growth	Intermediate	Jeyaruban MG, Johnston DJ, Graser H-U. 2009. Estimation of genotype x environment interactions for growth, fatness and reproductive traits in Australian Angus cattle. Anim. Prod. Sci. 49:1Ð8.
Hereford	Body weight 200-210-d (Weaning)	Cattle	kg	234.5	664	0.21	NA	139.44	NA	524.56	0.0976685495735788	0.37	15747	NA	USA	NA	South and Gulf Coast	Growth	Intermediate	de Mattos D, Bertrand JK, Misztal I. 2000. Investigation of genotype x environment interactions for weaning weight for Herefords in three countries. J. Anim. Sci. 78:2121Ð2126.
Hereford	Body weight 200-210-d (Weaning)	Cattle	kg	231.1	663.3	0.27	NA	179.091	NA	484.209	0.0952174361199766	0.43	31266	NA	USA	NA	South	Growth	Intermediate	de Mattos D, Bertrand JK, Misztal I. 2000. Investigation of genotype x environment interactions for weaning weight for Herefords in three countries. J. Anim. Sci. 78:2121Ð2126.
Angus	Body weight 200-210-d (Weaning)	Cattle	kg	258	634	0.21	0.07	133.14	NA	500.86	0.0867438050299562	NA	4258	NA	USA	NA	South	Growth	Intermediate	Fennewald DJ, Weaber RL, Lamberson WR. 2017. Genotype by environment interactions for growth in Red Angus. J. Anim. Sci. 95:538Ð544.
Hereford	Body weight 200-210-d (Weaning)	Cattle	kg	241.2	607.6	0.22	NA	133.672	NA	473.928	0.0902565815071152	0.36	38514	NA	USA	NA	Upper plains and Corn belt	Growth	Intermediate	de Mattos D, Bertrand JK, Misztal I. 2000. Investigation of genotype x environment interactions for weaning weight for Herefords in three countries. J. Anim. Sci. 78:2121Ð2126.
Hereford	Body weight 200-210-d (Weaning)	Cattle	kg	237.8	644	0.22	NA	141.68	NA	502.32	0.0942493545593848	0.37	34299	NA	USA	NA	Upper plains	Growth	Intermediate	de Mattos D, Bertrand JK, Misztal I. 2000. Investigation of genotype x environment interactions for weaning weight for Herefords in three countries. J. Anim. Sci. 78:2121Ð2126.
Angus	Body weight 200-210-d (Weaning)	Cattle	kg	264.3	601.3	0.37	0.05	222.481	NA	378.819	0.0736408365721994	NA	17593	NA	USA	NA	Upper plains	Growth	Intermediate	Fennewald DJ, Weaber RL, Lamberson WR. 2017. Genotype by environment interactions for growth in Red Angus. J. Anim. Sci. 95:538Ð544.
Angus	Body weight 200-210-d (Weaning)	Cattle	kg	229.3	489.07	0.18	0.01	88.81	NA	400.26	0.0872503224775104	0.400965097020876	124168	NA	Australia	Victoria	Victoria	Growth	Intermediate	Jeyaruban MG, Johnston DJ, Graser H-U. 2009. Estimation of genotype x environment interactions for growth, fatness and reproductive traits in Australian Angus cattle. Anim. Prod. Sci. 49:1Ð8.
Hereford	Body weight 200-210-d (Weaning)	Cattle	kg	211.233333333333	719.933333333333	0.173333333333333	NA	124.880666666667	NA	595.052666666667	0.115482253619191	0.350128098280705	13281.3333333333	NA	Argentina	NA	NA	Growth	Low	Lee DH, Bertrand JK. 2002. Investigation of genotype x country interactions for growth traits in beef cattle. J. Anim. Sci. 80:330Ð337.
Hereford	Body weight 200-210-d (Weaning)	Cattle	kg	199.7	618.266666666667	0.2	NA	123.487	NA	494.779666666667	0.111385294375143	0.369730968298469	14620.6666666667	NA	Uruguay	NA	NA	Growth	Low	Lee DH, Bertrand JK. 2002. Investigation of genotype x country interactions for growth traits in beef cattle. J. Anim. Sci. 80:330Ð337.
Hereford	Body weight 200-210-d (Weaning)	Cattle	kg	233.8	600.6	0.226666666666667	NA	135.887333333333	NA	464.712666666667	0.092203572460168	0.392919302919303	16978	NA	USA	NA	NA	Growth	Intermediate	Lee DH, Bertrand JK. 2002. Investigation of genotype x country interactions for growth traits in beef cattle. J. Anim. Sci. 80:330Ð337.
Hereford	Body weight 200-210-d (Weaning)	Cattle	kg	252.166666666667	660.966666666667	0.213333333333333	NA	141.156	NA	519.810666666667	0.0904138402487956	0.406893270798662	12048.3333333333	NA	Canada	NA	NA	Growth	High	Lee DH, Bertrand JK. 2002. Investigation of genotype x country interactions for growth traits in beef cattle. J. Anim. Sci. 80:330Ð337.
MixedTemperateMeat2	Body weight 200-210-d (Weaning)	Cattle	kg	276.775	1021.595	0.185	0.03	188.89	NA	832.705	0.104260241548832	0.258859920027017	NA	2519.5	Czech Republic	NA	NA	Growth	Intermediate	Vostry L, Pribyl J, Schlote W, Vesela Z, Jakubec V, Majzlik I, Mach K. 2009. Estimation of animal x environment interaction in Czech beef cattle. Arch. FUR TIERZUCHT-ARCHIVES Anim. Breed. 52:15Ð22.
Tabapuan	Body weight 240-d	Cattle	kg	199.7	836.666666666667	0.42	0.04	351.4	NA	485.266666666667	0.110309309305706	NA	2981	NA	Brazil	Bahia, Alagoas, Sergipe, Minas Gerais, Maranho and Sao Paulo	Dry season	Growth	Low	de Sousa Junior SC, Solar Diaz IDP, dos Santos KR, de Sousa JE, Rocha Sarmento JL, Martins Filho R. 2012. Genotype by environment interaction in different birth seasons for weight at 240, 365 and 450 days of age in Tabapua cattle. Rev. Bras. Zootec. J. Anim. Sci. 41:2169Ð2175.
Tabapuan	Body weight 240-d	Cattle	kg	188.33	799.772727272727	0.44	0.05	351.9	NA	447.872727272727	0.112371920243048	NA	4253	NA	Brazil	Bahia, Alagoas, Sergipe, Minas Gerais, Maranho and Sao Paulo	Rainy season	Growth	Low	de Sousa Junior SC, Solar Diaz IDP, dos Santos KR, de Sousa JE, Rocha Sarmento JL, Martins Filho R. 2012. Genotype by environment interaction in different birth seasons for weight at 240, 365 and 450 days of age in Tabapua cattle. Rev. Bras. Zootec. J. Anim. Sci. 41:2169Ð2175.
Tabapuan	Body weight 365-d (Yearling)	Cattle	kg	229.42	1016.74418604651	0.43	0.05	437.2	NA	579.544186046512	0.104932978709168	NA	2462	NA	Brazil	Bahia, Alagoas, Sergipe, Minas Gerais, Maranho and Sao Paulo	Dry season	Growth	Low	de Sousa Junior SC, Solar Diaz IDP, dos Santos KR, de Sousa JE, Rocha Sarmento JL, Martins Filho R. 2012. Genotype by environment interaction in different birth seasons for weight at 240, 365 and 450 days of age in Tabapua cattle. Rev. Bras. Zootec. J. Anim. Sci. 41:2169Ð2175.
Tabapuan	Body weight 365-d (Yearling)	Cattle	kg	228.81	818.275862068966	0.58	0.06	474.6	NA	343.675862068966	0.0810213572772574	NA	2546	NA	Brazil	Bahia, Alagoas, Sergipe, Minas Gerais, Maranho and Sao Paulo	Rainy season	Growth	Low	de Sousa Junior SC, Solar Diaz IDP, dos Santos KR, de Sousa JE, Rocha Sarmento JL, Martins Filho R. 2012. Genotype by environment interaction in different birth seasons for weight at 240, 365 and 450 days of age in Tabapua cattle. Rev. Bras. Zootec. J. Anim. Sci. 41:2169Ð2175.
Angus	Body weight 400-d	Cattle	kg	370.5	959.86	0.26	0.03	200.62	NA	759.24	0.0743706073082107	0.264351051194966	8874	NA	Australia	Queensland	Quensland	Growth	Intermediate	Jeyaruban MG, Johnston DJ, Graser H-U. 2009. Estimation of genotype x environment interactions for growth, fatness and reproductive traits in Australian Angus cattle. Anim. Prod. Sci. 49:1Ð8.
Angus	Body weight 400-d	Cattle	kg	355.8	826	0.29	0.01	237.34	NA	588.66	0.0681908838108294	0.348353510895884	80815	NA	Australia	Victoria	Victoria	Growth	Intermediate	Jeyaruban MG, Johnston DJ, Graser H-U. 2009. Estimation of genotype x environment interactions for growth, fatness and reproductive traits in Australian Angus cattle. Anim. Prod. Sci. 49:1Ð8.
Tabapuan	Body weight 450-d	Cattle	kg	257.21	1312	0.5	0.04	656	NA	656	0.0995781538421189	NA	1421	NA	Brazil	Bahia, Alagoas, Sergipe, Minas Gerais, Maranho and Sao Paulo	Dry season	Growth	Low	de Sousa Junior SC, Solar Diaz IDP, dos Santos KR, de Sousa JE, Rocha Sarmento JL, Martins Filho R. 2012. Genotype by environment interaction in different birth seasons for weight at 240, 365 and 450 days of age in Tabapua cattle. Rev. Bras. Zootec. J. Anim. Sci. 41:2169Ð2175.
Nelore	Body weight 450-d	Cattle	kg	254	602.803921568627	0.51	0.02	307.43	NA	295.373921568627	0.067663172708081	NA	16011	NA	Brazil	Goias	Goias	Growth	Intermediate	Solar Diaz IDP, de Oliveira HN, Framartino Bezerra LA, Lobo RB. 2011. Genotype by environment interaction in Nelore cattle from five Brazilian states. Genet. Mol. Biol. 34:435Ð442.
Nelore	Body weight 450-d	Cattle	kg	268	666.459459459459	0.37	0.02	246.59	NA	419.869459459459	0.0764578970945237	NA	22408	NA	Brazil	Mato Grosso do Sul	Mato Grosso do Sul	Growth	Intermediate	Solar Diaz IDP, de Oliveira HN, Framartino Bezerra LA, Lobo RB. 2011. Genotype by environment interaction in Nelore cattle from five Brazilian states. Genet. Mol. Biol. 34:435Ð442.
Nelore	Body weight 450-d	Cattle	kg	260	697.210526315789	0.38	0.03	264.94	NA	432.270526315789	0.0799658327847304	NA	10637	NA	Brazil	Mato Grosso	Mato Grosso	Growth	Intermediate	Solar Diaz IDP, de Oliveira HN, Framartino Bezerra LA, Lobo RB. 2011. Genotype by environment interaction in Nelore cattle from five Brazilian states. Genet. Mol. Biol. 34:435Ð442.
Nelore	Body weight 450-d	Cattle	kg	288	750.439024390244	0.41	0.04	307.68	NA	442.759024390244	0.0730619439332807	NA	7108	NA	Brazil	Minas Gerais	Minas Gerais	Growth	Intermediate	Solar Diaz IDP, de Oliveira HN, Framartino Bezerra LA, Lobo RB. 2011. Genotype by environment interaction in Nelore cattle from five Brazilian states. Genet. Mol. Biol. 34:435Ð442.
Tabapuan	Body weight 450-d	Cattle	kg	276.44	1060.86956521739	0.69	0.08	732	NA	328.869565217391	0.0656010752409295	NA	1829	NA	Brazil	Bahia, Alagoas, Sergipe, Minas Gerais, Maranho and Sao Paulo	Rainy season	Growth	Low	de Sousa Junior SC, Solar Diaz IDP, dos Santos KR, de Sousa JE, Rocha Sarmento JL, Martins Filho R. 2012. Genotype by environment interaction in different birth seasons for weight at 240, 365 and 450 days of age in Tabapua cattle. Rev. Bras. Zootec. J. Anim. Sci. 41:2169Ð2175.
Nelore	Body weight 450-d	Cattle	kg	280	789.454545454545	0.44	0.02	347.36	NA	442.094545454545	0.0750930159133393	NA	19777	NA	Brazil	Sao Paulo	Sao Paulo	Growth	Intermediate	Solar Diaz IDP, de Oliveira HN, Framartino Bezerra LA, Lobo RB. 2011. Genotype by environment interaction in Nelore cattle from five Brazilian states. Genet. Mol. Biol. 34:435Ð442.
Angus	Body weight 600-d	Cattle	kg	503.8	1392.2	0.38	0.04	513.51	NA	878.69	0.0588382407294072	NA	5826	NA	Australia	Queensland	Quensland	Growth	Intermediate	Jeyaruban MG, Johnston DJ, Graser H-U. 2009. Estimation of genotype x environment interactions for growth, fatness and reproductive traits in Australian Angus cattle. Anim. Prod. Sci. 49:1Ð8.
Angus	Body weight 600-d	Cattle	kg	488.9	1140.01	0.35	0.02	393.75	NA	746.26	0.0558759660278634	NA	38041	NA	Australia	Victoria	Victoria	Growth	Intermediate	Jeyaruban MG, Johnston DJ, Graser H-U. 2009. Estimation of genotype x environment interactions for growth, fatness and reproductive traits in Australian Angus cattle. Anim. Prod. Sci. 49:1Ð8.
MixedTropicalMeat	Body weight final	Cattle	kg	484.4	1635.75757575758	0.33	NA	539.8	NA	1095.95757575758	0.0683427951542933	NA	NA	1319	Australia	Central Quensland	FeedlotNorth	Growth	High	Johnston DJ, Reverter A, Burrow HM, Oddy VH, Robinson DL. 2003. Genetic and phenotypic characterisation of animal, carcass, and meat quality traits from temperate and tropically adapted beef breeds. 1. Animal measures. Aust. J. Agric. Res. 54:107Ð118.
MixedTemperateMeat1	Body weight final	Cattle	kg	515.1	1925.21739130435	0.46	NA	885.6	NA	1039.61739130435	0.0625958034391335	NA	NA	2124	Australia	North Eastern New South Wales	FeedlotSouth	Growth	High	Johnston DJ, Reverter A, Burrow HM, Oddy VH, Robinson DL. 2003. Genetic and phenotypic characterisation of animal, carcass, and meat quality traits from temperate and tropically adapted beef breeds. 1. Animal measures. Aust. J. Agric. Res. 54:107Ð118.
MixedTropicalMeat	Body weight final	Cattle	kg	489.2	2012	0.3	NA	603.6	NA	1408.4	0.0767143412060459	NA	NA	1383	Australia	North Eastern New South Wales	FeedlotSouth	Growth	High	Johnston DJ, Reverter A, Burrow HM, Oddy VH, Robinson DL. 2003. Genetic and phenotypic characterisation of animal, carcass, and meat quality traits from temperate and tropically adapted beef breeds. 1. Animal measures. Aust. J. Agric. Res. 54:107Ð118.
MixedTropicalMeat	Body weight final	Cattle	kg	488.8	1449.55555555556	0.45	NA	652.3	NA	797.255555555555	0.0577653727195753	NA	NA	1360	Australia	Central Quensland	PastureNorth	Growth	Intermediate	Johnston DJ, Reverter A, Burrow HM, Oddy VH, Robinson DL. 2003. Genetic and phenotypic characterisation of animal, carcass, and meat quality traits from temperate and tropically adapted beef breeds. 1. Animal measures. Aust. J. Agric. Res. 54:107Ð118.
MixedTemperateMeat1	Body weight final	Cattle	kg	498.7	1547.92452830189	0.53	NA	820.4	NA	727.524528301887	0.0540859486876629	NA	NA	1823	Australia	North Eastern New South Wales	PastureSouth	Growth	Intermediate	Johnston DJ, Reverter A, Burrow HM, Oddy VH, Robinson DL. 2003. Genetic and phenotypic characterisation of animal, carcass, and meat quality traits from temperate and tropically adapted beef breeds. 1. Animal measures. Aust. J. Agric. Res. 54:107Ð118.
Angus	Body weight mature	Cattle	kg	582.6	2370.84	0.56	0.07	1289.14	NA	1081.7	0.0564524681709754	0.768461811003695	783	NA	Australia	Queensland	Quensland	Growth	Intermediate	Jeyaruban MG, Johnston DJ, Graser H-U. 2009. Estimation of genotype x environment interactions for growth, fatness and reproductive traits in Australian Angus cattle. Anim. Prod. Sci. 49:1Ð8.
Angus	Body weight mature	Cattle	kg	598.1	2681.96	0.49	0.02	1294.92	NA	1387.04	0.0622688278161075	0.735074348610718	8135	NA	Australia	Victoria	Victoria	Growth	Intermediate	Jeyaruban MG, Johnston DJ, Graser H-U. 2009. Estimation of genotype x environment interactions for growth, fatness and reproductive traits in Australian Angus cattle. Anim. Prod. Sci. 49:1Ð8.
Holstein	Calving interval	Cattle	days	459.3	22400	0.02	0.02	448	NA	21952	0.322582350140686	NA	1394	NA	Kenya	NA	Production	Life history	Low	Muasya TK, Peters KJ, Kahi AK. 2014. Effect of diverse sire origins and environmental sensitivity in Holstein-Friesian cattle for milk yield and fertility traits between selection and production environments in Kenya. Livest. Sci. 162:23Ð30.
Holstein	Calving interval	Cattle	days	418	5620	0.03	0	168.6	NA	5451.4	0.176635398776963	NA	NA	145433.44	Australia	QLD, NSW, WA, SA	Region1	Life history	Intermediate	Haile-Mariam M, Carrick MJ, Goddard ME. 2008. Genotype by environment Interaction for fertility, survival, and milk production traits in Australian dairy cattle. J. Dairy Sci. 91:4840Ð4853.
Holstein	Calving interval	Cattle	days	400	4567	0.02	0	91.34	NA	4475.66	0.167250934227585	NA	NA	135173.6	Australia	North and West Victoria	Region2	Life history	Intermediate	Haile-Mariam M, Carrick MJ, Goddard ME. 2008. Genotype by environment Interaction for fertility, survival, and milk production traits in Australian dairy cattle. J. Dairy Sci. 91:4840Ð4853.
Holstein	Calving interval	Cattle	days	399	4815	0.03	0	144.45	NA	4670.55	0.171281760113943	NA	NA	102396.96	Australia	Gippsland, Tasmania	Region3	Life history	Intermediate	Haile-Mariam M, Carrick MJ, Goddard ME. 2008. Genotype by environment Interaction for fertility, survival, and milk production traits in Australian dairy cattle. J. Dairy Sci. 91:4840Ð4853.
Holstein	Calving interval	Cattle	days	437.5	12500	0.04	0.02	500	NA	12000	0.250387454859505	NA	1714	NA	Kenya	NA	Selection	Life history	Low	Muasya TK, Peters KJ, Kahi AK. 2014. Effect of diverse sire origins and environmental sensitivity in Holstein-Friesian cattle for milk yield and fertility traits between selection and production environments in Kenya. Livest. Sci. 162:23Ð30.
MixedTropicalMeat	Compression of muscle LTL	Cattle	kg	1.7	0.0409090909090909	0.22	NA	0.009	NA	0.0319090909090909	0.105077152259761	NA	NA	1319	Australia	Central Quensland	FeedlotNorth	Physiology	High	Johnston DJ, Reverter A, Ferguson DM, Thompson JM, Burrow HM. 2003. Genetic and phenotypic characterisation of animal, carcass, and meat quality traits from temperate and tropically adapted beef breeds. 3. Meat quality traits. Aust. J. Agric. Res. 54:135Ð147.
MixedTropicalMeat	Compression of muscle LTL	Cattle	kg	1.67	0.0388888888888889	0.18	NA	0.007	NA	0.0318888888888889	0.106930900087656	NA	NA	1383	Australia	North Eastern New South Wales	FeedlotSouth	Physiology	High	Johnston DJ, Reverter A, Ferguson DM, Thompson JM, Burrow HM. 2003. Genetic and phenotypic characterisation of animal, carcass, and meat quality traits from temperate and tropically adapted beef breeds. 3. Meat quality traits. Aust. J. Agric. Res. 54:135Ð147.
MixedTemperateMeat1	Compression of muscle LTL	Cattle	kg	1.55	0.0285714285714286	0.07	NA	0.002	NA	0.0265714285714286	0.105166096409924	NA	NA	2124	Australia	North Eastern New South Wales	FeedlotSouth	Physiology	High	Johnston DJ, Reverter A, Ferguson DM, Thompson JM, Burrow HM. 2003. Genetic and phenotypic characterisation of animal, carcass, and meat quality traits from temperate and tropically adapted beef breeds. 3. Meat quality traits. Aust. J. Agric. Res. 54:135Ð147.
MixedTropicalMeat	Compression of muscle LTL	Cattle	kg	1.98	0.0615384615384615	0.13	NA	0.008	NA	0.0535384615384615	0.1168605035619	NA	NA	1360	Australia	Central Quensland	PastureNorth	Physiology	Intermediate	Johnston DJ, Reverter A, Ferguson DM, Thompson JM, Burrow HM. 2003. Genetic and phenotypic characterisation of animal, carcass, and meat quality traits from temperate and tropically adapted beef breeds. 3. Meat quality traits. Aust. J. Agric. Res. 54:135Ð147.
MixedTemperateMeat1	Compression of muscle LTL	Cattle	kg	1.74	0.0375	0.08	NA	0.003	NA	0.0345	0.106748135752912	NA	NA	1823	Australia	North Eastern New South Wales	PastureSouth	Physiology	Intermediate	Johnston DJ, Reverter A, Ferguson DM, Thompson JM, Burrow HM. 2003. Genetic and phenotypic characterisation of animal, carcass, and meat quality traits from temperate and tropically adapted beef breeds. 3. Meat quality traits. Aust. J. Agric. Res. 54:135Ð147.
MixedTropicalMeat	Compression of muscle ST	Cattle	kg	2	0.0555555555555556	0.18	NA	0.01	NA	0.0455555555555556	0.106718737290548	NA	NA	1319	Australia	Central Quensland	FeedlotNorth	Physiology	High	Johnston DJ, Reverter A, Ferguson DM, Thompson JM, Burrow HM. 2003. Genetic and phenotypic characterisation of animal, carcass, and meat quality traits from temperate and tropically adapted beef breeds. 3. Meat quality traits. Aust. J. Agric. Res. 54:135Ð147.
MixedTropicalMeat	Compression of muscle ST	Cattle	kg	1.93	0.0666666666666667	0.3	NA	0.02	NA	0.0466666666666667	0.111929891164212	NA	NA	1383	Australia	North Eastern New South Wales	FeedlotSouth	Physiology	High	Johnston DJ, Reverter A, Ferguson DM, Thompson JM, Burrow HM. 2003. Genetic and phenotypic characterisation of animal, carcass, and meat quality traits from temperate and tropically adapted beef breeds. 3. Meat quality traits. Aust. J. Agric. Res. 54:135Ð147.
MixedTemperateMeat1	Compression of muscle ST	Cattle	kg	1.92	0.0416666666666667	0.24	NA	0.01	NA	0.0316666666666667	0.0926829709377718	NA	NA	2124	Australia	North Eastern New South Wales	FeedlotSouth	Physiology	High	Johnston DJ, Reverter A, Ferguson DM, Thompson JM, Burrow HM. 2003. Genetic and phenotypic characterisation of animal, carcass, and meat quality traits from temperate and tropically adapted beef breeds. 3. Meat quality traits. Aust. J. Agric. Res. 54:135Ð147.
MixedTropicalMeat	Compression of muscle ST	Cattle	kg	2.36	0.1	0.3	NA	0.03	NA	0.07	0.112108106401042	NA	NA	1360	Australia	Central Quensland	PastureNorth	Physiology	Intermediate	Johnston DJ, Reverter A, Ferguson DM, Thompson JM, Burrow HM. 2003. Genetic and phenotypic characterisation of animal, carcass, and meat quality traits from temperate and tropically adapted beef breeds. 3. Meat quality traits. Aust. J. Agric. Res. 54:135Ð147.
MixedTemperateMeat1	Compression of muscle ST	Cattle	kg	2.14	0.1	0.1	NA	0.01	NA	0.09	0.14018691588785	NA	NA	1823	Australia	North Eastern New South Wales	PastureSouth	Physiology	Intermediate	Johnston DJ, Reverter A, Ferguson DM, Thompson JM, Burrow HM. 2003. Genetic and phenotypic characterisation of animal, carcass, and meat quality traits from temperate and tropically adapted beef breeds. 3. Meat quality traits. Aust. J. Agric. Res. 54:135Ð147.
MixedTropicalMeat	Cooking loss of muscle LTL	Cattle	%	22.13	2.43478260869565	0.23	NA	0.56	NA	1.87478260869565	0.0618719842467741	NA	NA	1319	Australia	Central Quensland	FeedlotNorth	Physiology	High	Johnston DJ, Reverter A, Ferguson DM, Thompson JM, Burrow HM. 2003. Genetic and phenotypic characterisation of animal, carcass, and meat quality traits from temperate and tropically adapted beef breeds. 3. Meat quality traits. Aust. J. Agric. Res. 54:135Ð147.
MixedTropicalMeat	Cooking loss of muscle LTL	Cattle	%	22.91	2.15	0.2	NA	0.43	NA	1.72	0.0572452075451942	NA	NA	1383	Australia	North Eastern New South Wales	FeedlotSouth	Physiology	High	Johnston DJ, Reverter A, Ferguson DM, Thompson JM, Burrow HM. 2003. Genetic and phenotypic characterisation of animal, carcass, and meat quality traits from temperate and tropically adapted beef breeds. 3. Meat quality traits. Aust. J. Agric. Res. 54:135Ð147.
MixedTropicalMeat	Cooking loss of muscle LTL	Cattle	%	22.4	2.74193548387097	0.31	NA	0.85	NA	1.89193548387097	0.0614051989749945	NA	NA	1360	Australia	Central Quensland	PastureNorth	Physiology	Intermediate	Johnston DJ, Reverter A, Ferguson DM, Thompson JM, Burrow HM. 2003. Genetic and phenotypic characterisation of animal, carcass, and meat quality traits from temperate and tropically adapted beef breeds. 3. Meat quality traits. Aust. J. Agric. Res. 54:135Ð147.
MixedTemperateMeat1	Cooking loss of muscle ST	Cattle	%	21.75	1.92307692307692	0.13	NA	0.25	NA	1.67307692307692	0.0594701033450052	NA	NA	2124	Australia	North Eastern New South Wales	FeedlotSouth	Physiology	High	Johnston DJ, Reverter A, Ferguson DM, Thompson JM, Burrow HM. 2003. Genetic and phenotypic characterisation of animal, carcass, and meat quality traits from temperate and tropically adapted beef breeds. 3. Meat quality traits. Aust. J. Agric. Res. 54:135Ð147.
MixedTemperateMeat1	Cooking loss of muscle ST	Cattle	%	21.17	2.71428571428571	0.21	NA	0.57	NA	2.14428571428571	0.0691704288219822	NA	NA	1823	Australia	North Eastern New South Wales	PastureSouth	Physiology	Intermediate	Johnston DJ, Reverter A, Ferguson DM, Thompson JM, Burrow HM. 2003. Genetic and phenotypic characterisation of animal, carcass, and meat quality traits from temperate and tropically adapted beef breeds. 3. Meat quality traits. Aust. J. Agric. Res. 54:135Ð147.
Holstein	Daily fat yield	Cattle	kg/day	0.99	0.04	0.3	NA	0.012	NA	0.028	0.169022227582642	0.6	29125	3572	Iran	Ardabil, Chahar Mahaal and Bakhtiari, East Azerbaijan, Hamadan, Kurdistan, Markazi, Qazvin, West Azerbaijan, Zanjan Alborz,	Cold	Life history	Low	Bohlouli M, Shodja J, Alijani S, Pirany N. 2014. Interaction between genotype and geographical region for milk production traits of Iranian Holstein dairy cattle. Livest. Sci. 169:1Ð9.
Holstein	Daily fat yield	Cattle	kg/day	0.95	0.0722222222222222	0.18	NA	0.013	NA	0.0592222222222222	0.256164382434301	0.36	58151	6850	Iran	Gilan, Isfahan, Kermanshah, Khorasan Razavi, Lorestan	Moderate	Life history	Low	Bohlouli M, Shodja J, Alijani S, Pirany N. 2014. Interaction between genotype and geographical region for milk production traits of Iranian Holstein dairy cattle. Livest. Sci. 169:1Ð9.
Holstein	Daily fat yield	Cattle	kg/day	0.92	0.0666666666666667	0.21	NA	0.014	NA	0.0526666666666667	0.249448035913891	0.42	126622	15339	Iran	Alborz, Mazandaran, North Khorasan, Tehran	Semicold	Life history	Low	Bohlouli M, Shodja J, Alijani S, Pirany N. 2014. Interaction between genotype and geographical region for milk production traits of Iranian Holstein dairy cattle. Livest. Sci. 169:1Ð9.
Holstein	Daily fat yield	Cattle	kg/day	0.94	0.135714285714286	0.14	NA	0.019	NA	0.116714285714286	0.363441197413332	0.28	29894	3714	Iran	Bushehr, Fars, Golestan, Hormozgan, Ilam, Kerman, Khuzestan, Kohgiluyeh and Boyer-Ahmad, Qom, Semnan, Sistan and Baluchestan, South Khorasan, Yazd	Warm	Life history	Low	Bohlouli M, Shodja J, Alijani S, Pirany N. 2014. Interaction between genotype and geographical region for milk production traits of Iranian Holstein dairy cattle. Livest. Sci. 169:1Ð9.
Holstein	Daily milk yield	Cattle	kg/day	16.15	6.37254901960784	0.51	NA	3.25	NA	3.12254901960784	0.109416320435969	1.00116923076923	7803696	14000	Australia	NA	Australia	Life history	Intermediate	Jamrozik J, Schaeffer LR, Weigel KA. 2002. Estimates of genetic parameters for single and multiple-country test-day models. J. Dairy Sci. 85:3131Ð3141.
Holstein	Daily milk yield	Cattle	kg/day	23.4	13.4210526315789	0.38	NA	5.1	NA	8.32105263157895	0.123274507767949	0.992470588235294	8839030	14000	Canada	NA	Canada	Life history	High	Jamrozik J, Schaeffer LR, Weigel KA. 2002. Estimates of genetic parameters for single and multiple-country test-day models. J. Dairy Sci. 85:3131Ð3141.
Holstein	Daily milk yield	Cattle	kg/day	30.98	51.4583333333333	0.24	NA	12.35	NA	39.1083333333333	0.201861381269904	0.818914979757085	114845	13270	Iran	Ardabil, Chahar Mahaal and Bakhtiari, East Azerbaijan, Hamadan, Kurdistan, Markazi, Qazvin, West Azerbaijan, Zanjan Alborz,	Cold	Life history	Low	Bohlouli M, Shodja J, Alijani S, Pirany N. 2014. Interaction between genotype and geographical region for milk production traits of Iranian Holstein dairy cattle. Livest. Sci. 169:1Ð9.
Holstein	Daily milk yield	Cattle	kg/day	24.15	15.8421052631579	0.38	NA	6.02	NA	9.82210526315789	0.129773242792209	1.008073089701	12608858	14000	Italy	NA	Italy	Life history	High	Jamrozik J, Schaeffer LR, Weigel KA. 2002. Estimates of genetic parameters for single and multiple-country test-day models. J. Dairy Sci. 85:3131Ð3141.
Holstein	Daily milk yield	Cattle	kg/day	29.12	49.2727272727273	0.22	NA	10.84	NA	38.4327272727273	0.212891945810164	0.795977859778598	146527	16987	Iran	Gilan, Isfahan, Kermanshah, Khorasan Razavi, Lorestan	Moderate	Life history	Low	Bohlouli M, Shodja J, Alijani S, Pirany N. 2014. Interaction between genotype and geographical region for milk production traits of Iranian Holstein dairy cattle. Livest. Sci. 169:1Ð9.
Holstein	Daily milk yield	Cattle	kg/day	13.3	4.23404255319149	0.47	NA	1.99	NA	2.24404255319149	0.112632546478661	0.989597989949749	6022272	14000	New Zealand	NA	New Zealand	Life history	Intermediate	Jamrozik J, Schaeffer LR, Weigel KA. 2002. Estimates of genetic parameters for single and multiple-country test-day models. J. Dairy Sci. 85:3131Ð3141.
Holstein	Daily milk yield	Cattle	kg/day	31.48	48.3636363636364	0.22	NA	10.64	NA	37.7236363636364	0.195106640619774	0.768552631578947	273973	32039	Iran	Alborz, Mazandaran, North Khorasan, Tehran	Semicold	Life history	Low	Bohlouli M, Shodja J, Alijani S, Pirany N. 2014. Interaction between genotype and geographical region for milk production traits of Iranian Holstein dairy cattle. Livest. Sci. 169:1Ð9.
Holstein	Daily milk yield	Cattle	kg/day	26.83	27.125	0.16	NA	4.34	NA	22.785	0.177911427280844	NA	68118	NA	USA	Georgia	THI=72	Life history	Intermediate	Ravagnolo O, Misztal I. 2000. Genetic component of heat stress in dairy cattle, parameter estimation. J. Dairy Sci. 83:2126Ð2130.
Holstein	Daily milk yield	Cattle	kg/day	23.52	25.1428571428571	0.21	NA	5.28	NA	19.8628571428571	0.189488798542667	NA	755	NA	USA	Georgia	THI=85	Life history	Intermediate	Ravagnolo O, Misztal I. 2000. Genetic component of heat stress in dairy cattle, parameter estimation. J. Dairy Sci. 83:2126Ð2130.
Holstein	Daily milk yield	Cattle	kg/day	26.53	51.9545454545455	0.22	NA	11.43	NA	40.5245454545455	0.239950592220662	0.775678040244969	82998	9812	Iran	Bushehr, Fars, Golestan, Hormozgan, Ilam, Kerman, Khuzestan, Kohgiluyeh and Boyer-Ahmad, Qom, Semnan, Sistan and Baluchestan, South Khorasan, Yazd	Warm	Life history	Low	Bohlouli M, Shodja J, Alijani S, Pirany N. 2014. Interaction between genotype and geographical region for milk production traits of Iranian Holstein dairy cattle. Livest. Sci. 169:1Ð9.
Holstein	Daily protein yield	Cattle	kg/day	1.05	0.0673913043478261	0.23	NA	0.0155	NA	0.0518913043478261	0.21694917081915	0.511935483870968	58676	7192	Iran	Ardabil, Chahar Mahaal and Bakhtiari, East Azerbaijan, Hamadan, Kurdistan, Markazi, Qazvin, West Azerbaijan, Zanjan Alborz,	Cold	Life history	Low	Bohlouli M, Shodja J, Alijani S, Pirany N. 2014. Interaction between genotype and geographical region for milk production traits of Iranian Holstein dairy cattle. Livest. Sci. 169:1Ð9.
Holstein	Daily protein yield	Cattle	kg/day	0.98	0.05	0.1	NA	0.005	NA	0.045	0.216461259546902	0.46	117395	14085	Iran	Gilan, Isfahan, Kermanshah, Khorasan Razavi, Lorestan	Moderate	Life history	Low	Bohlouli M, Shodja J, Alijani S, Pirany N. 2014. Interaction between genotype and geographical region for milk production traits of Iranian Holstein dairy cattle. Livest. Sci. 169:1Ð9.
Holstein	Daily protein yield	Cattle	kg/day	1.04	0.0636363636363636	0.11	NA	0.007	NA	0.0566363636363636	0.2288307275755	0.345714285714286	218475	26881	Iran	Alborz, Mazandaran, North Khorasan, Tehran	Semicold	Life history	Low	Bohlouli M, Shodja J, Alijani S, Pirany N. 2014. Interaction between genotype and geographical region for milk production traits of Iranian Holstein dairy cattle. Livest. Sci. 169:1Ð9.
Holstein	Daily protein yield	Cattle	kg/day	0.82	0.0857142857142857	0.14	NA	0.012	NA	0.0737142857142857	0.331102132911626	0.28	78051	9257	Iran	Bushehr, Fars, Golestan, Hormozgan, Ilam, Kerman, Khuzestan, Kohgiluyeh and Boyer-Ahmad, Qom, Semnan, Sistan and Baluchestan, South Khorasan, Yazd	Warm	Life history	Low	Bohlouli M, Shodja J, Alijani S, Pirany N. 2014. Interaction between genotype and geographical region for milk production traits of Iranian Holstein dairy cattle. Livest. Sci. 169:1Ð9.
Nelore	Daily weight gain (young bulls)	Cattle	kg/day	0.83	NA	0.26	NA	0.0063	NA	0.0181	0.16209185598884	NA	8103	NA	Brazil	NA	Feedlot	Growth	Intermediate	Raidan FSS, Passafaro TL, Fragomeni BO, Josahkian LA, Pereira IG, Toral FLB. 2015. Genotype x environment interaction in individual performance and progeny tests in beef cattle. J. Anim. Sci. 93:920Ð933.
Nelore	Daily weight gain (young bulls)	Cattle	kg/day	0.54	NA	0.26	NA	0.0019	NA	0.0053	0.134816849801491	NA	24910	NA	Brazil	NA	Pasture	Growth	Intermediate	Raidan FSS, Passafaro TL, Fragomeni BO, Josahkian LA, Pereira IG, Toral FLB. 2015. Genotype x environment interaction in individual performance and progeny tests in beef cattle. J. Anim. Sci. 93:920Ð933.
MixedTropicalMeat	Dark-light colour of muscle LTL	Cattle	scale	39.38	6.55	0.2	NA	1.31	NA	5.24	0.0581286091531722	NA	NA	1319	Australia	Central Quensland	FeedlotNorth	Physiology	High	Johnston DJ, Reverter A, Ferguson DM, Thompson JM, Burrow HM. 2003. Genetic and phenotypic characterisation of animal, carcass, and meat quality traits from temperate and tropically adapted beef breeds. 3. Meat quality traits. Aust. J. Agric. Res. 54:135Ð147.
MixedTemperateMeat1	Dark-light colour of muscle LTL	Cattle	scale	41.06	4.71428571428571	0.14	NA	0.66	NA	4.05428571428571	0.0490386189109144	NA	NA	2124	Australia	North Eastern New South Wales	FeedlotSouth	Physiology	High	Johnston DJ, Reverter A, Ferguson DM, Thompson JM, Burrow HM. 2003. Genetic and phenotypic characterisation of animal, carcass, and meat quality traits from temperate and tropically adapted beef breeds. 3. Meat quality traits. Aust. J. Agric. Res. 54:135Ð147.
MixedTropicalMeat	Dark-light colour of muscle LTL	Cattle	scale	39.96	5.53846153846154	0.26	NA	1.44	NA	4.09846153846154	0.0506623058430615	NA	NA	1383	Australia	North Eastern New South Wales	FeedlotSouth	Physiology	High	Johnston DJ, Reverter A, Ferguson DM, Thompson JM, Burrow HM. 2003. Genetic and phenotypic characterisation of animal, carcass, and meat quality traits from temperate and tropically adapted beef breeds. 3. Meat quality traits. Aust. J. Agric. Res. 54:135Ð147.
MixedTropicalMeat	Dark-light colour of muscle LTL	Cattle	scale	36.37	4.71428571428571	0.21	NA	0.99	NA	3.72428571428571	0.053061337697596	NA	NA	1360	Australia	Central Quensland	PastureNorth	Physiology	Intermediate	Johnston DJ, Reverter A, Ferguson DM, Thompson JM, Burrow HM. 2003. Genetic and phenotypic characterisation of animal, carcass, and meat quality traits from temperate and tropically adapted beef breeds. 3. Meat quality traits. Aust. J. Agric. Res. 54:135Ð147.
MixedTemperateMeat1	Dark-light colour of muscle LTL	Cattle	scale	38.16	5.44444444444444	0.18	NA	0.98	NA	4.46444444444444	0.0553701047929436	NA	NA	1823	Australia	North Eastern New South Wales	PastureSouth	Physiology	Intermediate	Johnston DJ, Reverter A, Ferguson DM, Thompson JM, Burrow HM. 2003. Genetic and phenotypic characterisation of animal, carcass, and meat quality traits from temperate and tropically adapted beef breeds. 3. Meat quality traits. Aust. J. Agric. Res. 54:135Ð147.
MixedTropicalMeat	Dark-light colour of muscle ST	Cattle	scale	48.5	10.3793103448276	0.29	NA	3.01	NA	7.36931034482759	0.055972110726889	NA	NA	1319	Australia	Central Quensland	FeedlotNorth	Physiology	High	Johnston DJ, Reverter A, Ferguson DM, Thompson JM, Burrow HM. 2003. Genetic and phenotypic characterisation of animal, carcass, and meat quality traits from temperate and tropically adapted beef breeds. 3. Meat quality traits. Aust. J. Agric. Res. 54:135Ð147.
MixedTropicalMeat	Dark-light colour of muscle ST	Cattle	scale	50.25	7.66666666666667	0.09	NA	0.69	NA	6.97666666666667	0.0525639411891411	NA	NA	1383	Australia	North Eastern New South Wales	FeedlotSouth	Physiology	High	Johnston DJ, Reverter A, Ferguson DM, Thompson JM, Burrow HM. 2003. Genetic and phenotypic characterisation of animal, carcass, and meat quality traits from temperate and tropically adapted beef breeds. 3. Meat quality traits. Aust. J. Agric. Res. 54:135Ð147.
MixedTemperateMeat1	Dark-light colour of muscle ST	Cattle	scale	47.48	6	0.21	NA	1.26	NA	4.74	0.0458541302802806	NA	NA	2124	Australia	North Eastern New South Wales	FeedlotSouth	Physiology	High	Johnston DJ, Reverter A, Ferguson DM, Thompson JM, Burrow HM. 2003. Genetic and phenotypic characterisation of animal, carcass, and meat quality traits from temperate and tropically adapted beef breeds. 3. Meat quality traits. Aust. J. Agric. Res. 54:135Ð147.
MixedTropicalMeat	Dark-light colour of muscle ST	Cattle	scale	45.18	11.1875	0.16	NA	1.79	NA	9.3975	0.0678515761663096	NA	NA	1360	Australia	Central Quensland	PastureNorth	Physiology	Intermediate	Johnston DJ, Reverter A, Ferguson DM, Thompson JM, Burrow HM. 2003. Genetic and phenotypic characterisation of animal, carcass, and meat quality traits from temperate and tropically adapted beef breeds. 3. Meat quality traits. Aust. J. Agric. Res. 54:135Ð147.
MixedTemperateMeat1	Dark-light colour of muscle ST	Cattle	scale	45.53	9	0.15	NA	1.35	NA	7.65	0.0607481514866652	NA	NA	1823	Australia	North Eastern New South Wales	PastureSouth	Physiology	Intermediate	Johnston DJ, Reverter A, Ferguson DM, Thompson JM, Burrow HM. 2003. Genetic and phenotypic characterisation of animal, carcass, and meat quality traits from temperate and tropically adapted beef breeds. 3. Meat quality traits. Aust. J. Agric. Res. 54:135Ð147.
Holstein	Days open	Cattle	days	130	4118.63636363636	0.022	NA	90.61	NA	4028.02636363636	0.488205648517871	NA	19199	NA	USA	Georgia, Tennessee, North Carolina	Fall	Life history	Intermediate	Oseni S, Misztal I, Tsuruta S, Rekaya R. 2004. Genetic components of days open under heat stress. J. Dairy Sci. 87:3022Ð3028.
Holstein	Days open	Cattle	days	166	3998.59649122807	0.057	NA	227.92	NA	3770.67649122807	0.369914664710398	NA	15783	NA	USA	Georgia, Tennessee, North Carolina	Spring	Life history	Intermediate	Oseni S, Misztal I, Tsuruta S, Rekaya R. 2004. Genetic components of days open under heat stress. J. Dairy Sci. 87:3022Ð3028.
Holstein	Days open	Cattle	days	139	3513.23529411765	0.034	NA	119.45	NA	3393.78529411765	0.41910938065453	NA	16199	NA	USA	Georgia, Tennessee, North Carolina	Summer	Life history	Intermediate	Oseni S, Misztal I, Tsuruta S, Rekaya R. 2004. Genetic components of days open under heat stress. J. Dairy Sci. 87:3022Ð3028.
Holstein	Days open	Cattle	days	150	5234.58333333333	0.048	NA	251.26	NA	4983.32333333333	0.470617718575318	NA	17539	NA	USA	Georgia, Tennessee, North Carolina	Winter	Life history	Intermediate	Oseni S, Misztal I, Tsuruta S, Rekaya R. 2004. Genetic components of days open under heat stress. J. Dairy Sci. 87:3022Ð3028.
Angus	Days to calving	Cattle	days	309.5	368.81	0.03	0.02	7.54	NA	361.27	0.0614122905819323	0.0836745207559448	4121	NA	Australia	Queensland	Quensland	Life history	Intermediate	Jeyaruban MG, Johnston DJ, Graser H-U. 2009. Estimation of genotype x environment interactions for growth, fatness and reproductive traits in Australian Angus cattle. Anim. Prod. Sci. 49:1Ð8.
Angus	Days to calving	Cattle	days	303.1	237.07	0.02	0.01	5.9	NA	231.17	0.0501625724659078	0.0963850339562155	42845	NA	Australia	Victoria	Victoria	Life history	Intermediate	Jeyaruban MG, Johnston DJ, Graser H-U. 2009. Estimation of genotype x environment interactions for growth, fatness and reproductive traits in Australian Angus cattle. Anim. Prod. Sci. 49:1Ð8.
Holstein	Days to first service	Cattle	days	97.3	1290	0.04	0.01	51.6	NA	1238.4	0.361674284857928	NA	NA	167331.52	Australia	QLD, NSW, WA, SA	Region1	Life history	Intermediate	Haile-Mariam M, Carrick MJ, Goddard ME. 2008. Genotype by environment Interaction for fertility, survival, and milk production traits in Australian dairy cattle. J. Dairy Sci. 91:4840Ð4853.
Holstein	Days to first service	Cattle	days	83.8	415	0.02	0	8.3	NA	406.7	0.240653990539894	NA	NA	158244.02	Australia	North and West Victoria	Region2	Life history	Intermediate	Haile-Mariam M, Carrick MJ, Goddard ME. 2008. Genotype by environment Interaction for fertility, survival, and milk production traits in Australian dairy cattle. J. Dairy Sci. 91:4840Ð4853.
Holstein	Days to first service	Cattle	days	82.6	263	0.02	0	5.26	NA	257.74	0.194361778664063	NA	NA	119443.46	Australia	Gippsland, Tasmania	Region3	Life history	Intermediate	Haile-Mariam M, Carrick MJ, Goddard ME. 2008. Genotype by environment Interaction for fertility, survival, and milk production traits in Australian dairy cattle. J. Dairy Sci. 91:4840Ð4853.
MixedTropicalMeat	Deep butt temperature	Cattle	C	14.64	1.88888888888889	0.09	NA	0.17	NA	1.71888888888889	0.0895535539130107	NA	NA	1319	Australia	Central Quensland	FeedlotNorth	Physiology	High	Reverter A, Johnston DJ, Perry D, Goddard ME, Burrow HM. 2003. Genetic and phenotypic characterisation of animal, carcass, and meat quality traits from temperate and tropically adapted beef breeds. 2. Abattoir carcass traits. Aust. J. Agric. Res. 54:119Ð134.
MixedTropicalMeat	Deep butt temperature	Cattle	C	16.97	3.26666666666667	0.15	NA	0.49	NA	2.77666666666667	0.0981928874480455	NA	NA	1383	Australia	North Eastern New South Wales	FeedlotSouth	Physiology	High	Reverter A, Johnston DJ, Perry D, Goddard ME, Burrow HM. 2003. Genetic and phenotypic characterisation of animal, carcass, and meat quality traits from temperate and tropically adapted beef breeds. 2. Abattoir carcass traits. Aust. J. Agric. Res. 54:119Ð134.
MixedTemperateMeat1	Deep butt temperature	Cattle	C	17.13	3.35294117647059	0.17	NA	0.57	NA	2.78294117647059	0.0973855789319461	NA	NA	2124	Australia	North Eastern New South Wales	FeedlotSouth	Physiology	High	Reverter A, Johnston DJ, Perry D, Goddard ME, Burrow HM. 2003. Genetic and phenotypic characterisation of animal, carcass, and meat quality traits from temperate and tropically adapted beef breeds. 2. Abattoir carcass traits. Aust. J. Agric. Res. 54:119Ð134.
MixedTropicalMeat	Deep butt temperature	Cattle	C	14.35	2	0.01	NA	0.02	NA	1.98	0.0980574723308034	NA	NA	1360	Australia	Central Quensland	PastureNorth	Physiology	Intermediate	Reverter A, Johnston DJ, Perry D, Goddard ME, Burrow HM. 2003. Genetic and phenotypic characterisation of animal, carcass, and meat quality traits from temperate and tropically adapted beef breeds. 2. Abattoir carcass traits. Aust. J. Agric. Res. 54:119Ð134.
MixedTemperateMeat1	Deep butt temperature	Cattle	C	17	3	0.03	NA	0.09	NA	2.91	0.100345424171953	NA	NA	1823	Australia	North Eastern New South Wales	PastureSouth	Physiology	Intermediate	Reverter A, Johnston DJ, Perry D, Goddard ME, Burrow HM. 2003. Genetic and phenotypic characterisation of animal, carcass, and meat quality traits from temperate and tropically adapted beef breeds. 2. Abattoir carcass traits. Aust. J. Agric. Res. 54:119Ð134.
Holstein	Dry matter intake	Cattle	kg DM/d	17.4	3.69322580645161	0.31	0.06	NA	1.1449	2.54832580645161	0.0917441175783202	0.72	NA	1277	UK	Scotland	EU high input AND EU low input	Growth	High	Berry DP. 2014. International genetic evaluations for feed intake in dairy cattle through the collation of data from multiple sources. :3894Ð3905.
Holstein	Dry matter intake	Cattle	kg DM/d	22.1	4.21230769230769	0.52	0.12	NA	2.1904	2.02190769230769	0.0643410862348042	0.62	NA	363	Denmark	NA	EU high input	Growth	High	Berry DP. 2014. International genetic evaluations for feed intake in dairy cattle through the collation of data from multiple sources. :3894Ð3905.
Holstein	Dry matter intake	Cattle	kg DM/d	20.2	5.12	0.08	0.06	NA	0.4096	4.7104	0.107442851217826	0.84	NA	1095	Germany	Kiel	EU high input	Growth	High	Berry DP. 2014. International genetic evaluations for feed intake in dairy cattle through the collation of data from multiple sources. :3894Ð3905.
Holstein	Dry matter intake	Cattle	kg DM/d	21.4	3.39102564102564	0.39	0.05	NA	1.3225	2.06852564102564	0.0672073360076481	0.54	NA	2241	Netherlands	NA	EU high input	Growth	High	Berry DP. 2014. International genetic evaluations for feed intake in dairy cattle through the collation of data from multiple sources. :3894Ð3905.
Holstein	Dry matter intake	Cattle	kg DM/d	16.7	1.88878048780488	0.41	0.1	NA	0.7744	1.11438048780488	0.0632121087312691	0.64	NA	827	Ireland	Southern	Grazing	Growth	Intermediate	Berry DP. 2014. International genetic evaluations for feed intake in dairy cattle through the collation of data from multiple sources. :3894Ð3905.
Holstein	Dry matter intake	Cattle	kg DM/d	22.2	5.36894736842105	0.19	0.14	NA	1.0201	4.34884736842105	0.0939364423821354	0.46	NA	202	Canada	Alberta	North America	Growth	High	Berry DP. 2014. International genetic evaluations for feed intake in dairy cattle through the collation of data from multiple sources. :3894Ð3905.
Holstein	Dry matter intake	Cattle	kg DM/d	23.5	5.34243902439024	0.41	0.14	NA	2.1904	3.15203902439024	0.075548862640331	NA	NA	398	USA	Iowa	North America	Growth	High	Berry DP. 2014. International genetic evaluations for feed intake in dairy cattle through the collation of data from multiple sources. :3894Ð3905.
Holstein	Dry matter intake	Cattle	kg DM/d	24.9	3.375	0.24	0.16	NA	0.81	2.565	0.0643197485062127	NA	NA	447	USA	Wisconsin	North America	Growth	High	Berry DP. 2014. International genetic evaluations for feed intake in dairy cattle through the collation of data from multiple sources. :3894Ð3905.
Angus	Eye muscle area (bulls)	Cattle	cm2	81.4	40.9	0.28	0.05	11.05	NA	29.85	0.0671193532169422	NA	3801	NA	Australia	Queensland	Quensland	Morphology	Intermediate	Jeyaruban MG, Johnston DJ, Graser H-U. 2009. Estimation of genotype x environment interactions for growth, fatness and reproductive traits in Australian Angus cattle. Anim. Prod. Sci. 49:1Ð8.
Angus	Eye muscle area (bulls)	Cattle	cm2	76.5	45.81	0.3	0.02	13.79	NA	32.02	0.0739689116381444	NA	20338	NA	Australia	Victoria	Victoria	Morphology	Intermediate	Jeyaruban MG, Johnston DJ, Graser H-U. 2009. Estimation of genotype x environment interactions for growth, fatness and reproductive traits in Australian Angus cattle. Anim. Prod. Sci. 49:1Ð8.
MixedTropicalMeat	Eye muscle area (finishing)	Cattle	cm2	70.8	37.3333333333333	0.15	NA	5.6	NA	31.7333333333333	0.0795654620500098	NA	NA	1319	Australia	Central Quensland	FeedlotNorth	Morphology	High	Johnston DJ, Reverter A, Burrow HM, Oddy VH, Robinson DL. 2003. Genetic and phenotypic characterisation of animal, carcass, and meat quality traits from temperate and tropically adapted beef breeds. 1. Animal measures. Aust. J. Agric. Res. 54:107Ð118.
MixedTemperateMeat1	Eye muscle area (finishing)	Cattle	cm2	66.1	38.6206896551724	0.29	NA	11.2	NA	27.4206896551724	0.0792205270214119	NA	NA	2124	Australia	North Eastern New South Wales	FeedlotSouth	Morphology	High	Johnston DJ, Reverter A, Burrow HM, Oddy VH, Robinson DL. 2003. Genetic and phenotypic characterisation of animal, carcass, and meat quality traits from temperate and tropically adapted beef breeds. 1. Animal measures. Aust. J. Agric. Res. 54:107Ð118.
MixedTropicalMeat	Eye muscle area (finishing)	Cattle	cm2	64.8	44.1666666666667	0.24	NA	10.6	NA	33.5666666666667	0.089408560367971	NA	NA	1383	Australia	North Eastern New South Wales	FeedlotSouth	Morphology	High	Johnston DJ, Reverter A, Burrow HM, Oddy VH, Robinson DL. 2003. Genetic and phenotypic characterisation of animal, carcass, and meat quality traits from temperate and tropically adapted beef breeds. 1. Animal measures. Aust. J. Agric. Res. 54:107Ð118.
MixedTropicalMeat	Eye muscle area (finishing)	Cattle	cm2	65.9	35.8823529411765	0.17	NA	6.1	NA	29.7823529411765	0.0828121553974464	NA	NA	1360	Australia	Central Quensland	PastureNorth	Morphology	Intermediate	Johnston DJ, Reverter A, Burrow HM, Oddy VH, Robinson DL. 2003. Genetic and phenotypic characterisation of animal, carcass, and meat quality traits from temperate and tropically adapted beef breeds. 1. Animal measures. Aust. J. Agric. Res. 54:107Ð118.
MixedTemperateMeat1	Eye muscle area (finishing)	Cattle	cm2	60.5	29.2307692307692	0.13	NA	3.8	NA	25.4307692307692	0.0833536023574252	NA	NA	1823	Australia	North Eastern New South Wales	PastureSouth	Morphology	Intermediate	Johnston DJ, Reverter A, Burrow HM, Oddy VH, Robinson DL. 2003. Genetic and phenotypic characterisation of animal, carcass, and meat quality traits from temperate and tropically adapted beef breeds. 1. Animal measures. Aust. J. Agric. Res. 54:107Ð118.
MixedTropicalMeat	Eye muscle area (heifer and steers)	Cattle	cm2	80.29	81.0322580645161	0.31	NA	25.12	NA	55.9122580645161	0.0931305264754392	NA	NA	1319	Australia	Central Quensland	FeedlotNorth	Morphology	High	Reverter A, Johnston DJ, Perry D, Goddard ME, Burrow HM. 2003. Genetic and phenotypic characterisation of animal, carcass, and meat quality traits from temperate and tropically adapted beef breeds. 2. Abattoir carcass traits. Aust. J. Agric. Res. 54:119Ð134.
MixedTropicalMeat	Eye muscle area (heifer and steers)	Cattle	cm2	81.45	74.6666666666667	0.24	NA	17.92	NA	56.7466666666667	0.0924866585918595	NA	NA	1383	Australia	North Eastern New South Wales	FeedlotSouth	Morphology	High	Reverter A, Johnston DJ, Perry D, Goddard ME, Burrow HM. 2003. Genetic and phenotypic characterisation of animal, carcass, and meat quality traits from temperate and tropically adapted beef breeds. 2. Abattoir carcass traits. Aust. J. Agric. Res. 54:119Ð134.
MixedTemperateMeat1	Eye muscle area (heifer and steers)	Cattle	cm2	86.51	66.1666666666667	0.12	NA	7.94	NA	58.2266666666667	0.0882052940773812	NA	NA	2124	Australia	North Eastern New South Wales	FeedlotSouth	Morphology	High	Reverter A, Johnston DJ, Perry D, Goddard ME, Burrow HM. 2003. Genetic and phenotypic characterisation of animal, carcass, and meat quality traits from temperate and tropically adapted beef breeds. 2. Abattoir carcass traits. Aust. J. Agric. Res. 54:119Ð134.
MixedTropicalMeat	Eye muscle area (heifer and steers)	Cattle	cm2	76.99	76.3555555555556	0.45	NA	34.36	NA	41.9955555555556	0.0841719417197403	NA	NA	1360	Australia	Central Quensland	PastureNorth	Morphology	Intermediate	Reverter A, Johnston DJ, Perry D, Goddard ME, Burrow HM. 2003. Genetic and phenotypic characterisation of animal, carcass, and meat quality traits from temperate and tropically adapted beef breeds. 2. Abattoir carcass traits. Aust. J. Agric. Res. 54:119Ð134.
MixedTemperateMeat1	Eye muscle area (heifer and steers)	Cattle	cm2	77.97	73	0.47	NA	34.31	NA	38.69	0.0797759217139104	NA	NA	1823	Australia	North Eastern New South Wales	PastureSouth	Morphology	Intermediate	Reverter A, Johnston DJ, Perry D, Goddard ME, Burrow HM. 2003. Genetic and phenotypic characterisation of animal, carcass, and meat quality traits from temperate and tropically adapted beef breeds. 2. Abattoir carcass traits. Aust. J. Agric. Res. 54:119Ð134.
Angus	Eye muscle area (heifer and steers)	Cattle	cm2	59.7	24.19	0.29	0.05	6.77	NA	17.42	0.0699116809202988	NA	2863	NA	Australia	Queensland	Quensland	Morphology	Intermediate	Jeyaruban MG, Johnston DJ, Graser H-U. 2009. Estimation of genotype x environment interactions for growth, fatness and reproductive traits in Australian Angus cattle. Anim. Prod. Sci. 49:1Ð8.
Angus	Eye muscle area (heifer and steers)	Cattle	cm2	58.5	33.14	0.26	0.02	8.7	NA	24.44	0.0845073989354412	NA	22237	NA	Australia	Victoria	Victoria	Morphology	Intermediate	Jeyaruban MG, Johnston DJ, Graser H-U. 2009. Estimation of genotype x environment interactions for growth, fatness and reproductive traits in Australian Angus cattle. Anim. Prod. Sci. 49:1Ð8.
Holstein	Fat content (milk)	Cattle	%	3.59	0.1128	0.34	NA	0.038352	NA	0.074448	0.0760032334322144	NA	576006	NA	USA	NA	California	Physiology	Intermediate	Carabano MJ, Wade KM, Van Vleck LD. 1990. Genotype by environment interactions for milk and fat produciton across regions of the United States. J. Dairy Sci. 73:173Ð180.
Holstein	Fat content (milk)	Cattle	%	4.36	0.202	0.79	0.03	0.15958	NA	0.04242	0.0472387984833227	NA	9239	NA	Netherlands	NA	Conventional	Physiology	High	Nauta WJ, Veerkamp RF, Brascamp EW, Bovenhuis H. 2006. Genotype by Environment Interaction for Milk Production Traits Between Organic and Conventional Dairy Cattle Production in The Netherlands. J. Dairy Sci. [Internet] 89:2729Ð2737. Available from: http://dx.doi.org/10.3168/jds.S0022-0302(06)72349-9
Holstein	Fat content (milk)	Cattle	%	4.31	0.184	0.82	0.05	0.15088	NA	0.03312	0.0422248284587557	NA	2123	NA	Netherlands	NA	Convert	Physiology	High	Nauta WJ, Veerkamp RF, Brascamp EW, Bovenhuis H. 2006. Genotype by Environment Interaction for Milk Production Traits Between Organic and Conventional Dairy Cattle Production in The Netherlands. J. Dairy Sci. [Internet] 89:2729Ð2737. Available from: http://dx.doi.org/10.3168/jds.S0022-0302(06)72349-9
Holstein	Fat content (milk)	Cattle	%	3.65	0.1423	0.48	NA	0.068304	NA	0.073996	0.0745265912134608	NA	668678	NA	USA	NA	New York	Physiology	Intermediate	Carabano MJ, Wade KM, Van Vleck LD. 1990. Genotype by environment interactions for milk and fat produciton across regions of the United States. J. Dairy Sci. 73:173Ð180.
Holstein	Fat content (milk)	Cattle	%	4.29	0.187	0.79	0.06	0.14773	NA	0.03927	0.0461926798554188	NA	1767	NA	Netherlands	NA	Organic	Physiology	Intermediate	Nauta WJ, Veerkamp RF, Brascamp EW, Bovenhuis H. 2006. Genotype by Environment Interaction for Milk Production Traits Between Organic and Conventional Dairy Cattle Production in The Netherlands. J. Dairy Sci. [Internet] 89:2729Ð2737. Available from: http://dx.doi.org/10.3168/jds.S0022-0302(06)72349-9
Holstein	Fat content (milk)	Cattle	%	4.32	0.195	0.83	0.03	0.16185	NA	0.03315	0.0421461607778544	NA	4016	NA	Netherlands	NA	Preorganic	Physiology	High	Nauta WJ, Veerkamp RF, Brascamp EW, Bovenhuis H. 2006. Genotype by Environment Interaction for Milk Production Traits Between Organic and Conventional Dairy Cattle Production in The Netherlands. J. Dairy Sci. [Internet] 89:2729Ð2737. Available from: http://dx.doi.org/10.3168/jds.S0022-0302(06)72349-9
Holstein	Fat content (milk)	Cattle	%	3.75	0.1487	0.44	NA	0.065428	NA	0.083272	0.0769517020243506	NA	632309	NA	USA	NA	Wisconsin	Physiology	Intermediate	Carabano MJ, Wade KM, Van Vleck LD. 1990. Genotype by environment interactions for milk and fat produciton across regions of the United States. J. Dairy Sci. 73:173Ð180.
MixedTropicalMeat	Green-red colour of muscle LTL	Cattle	scale	22.66	4.42857142857143	0.07	NA	0.31	NA	4.11857142857143	0.0895598578638451	NA	NA	1319	Australia	Central Quensland	FeedlotNorth	Physiology	High	Johnston DJ, Reverter A, Ferguson DM, Thompson JM, Burrow HM. 2003. Genetic and phenotypic characterisation of animal, carcass, and meat quality traits from temperate and tropically adapted beef breeds. 3. Meat quality traits. Aust. J. Agric. Res. 54:135Ð147.
MixedTropicalMeat	Green-red colour of muscle LTL	Cattle	scale	22.19	4.23529411764706	0.17	NA	0.72	NA	3.51529411764706	0.0844935449585246	NA	NA	1383	Australia	North Eastern New South Wales	FeedlotSouth	Physiology	High	Johnston DJ, Reverter A, Ferguson DM, Thompson JM, Burrow HM. 2003. Genetic and phenotypic characterisation of animal, carcass, and meat quality traits from temperate and tropically adapted beef breeds. 3. Meat quality traits. Aust. J. Agric. Res. 54:135Ð147.
MixedTropicalMeat	Green-red colour of muscle LTL	Cattle	scale	22.19	4.05882352941176	0.17	NA	0.69	NA	3.36882352941176	0.0827145342458372	NA	NA	1360	Australia	Central Quensland	PastureNorth	Physiology	Intermediate	Johnston DJ, Reverter A, Ferguson DM, Thompson JM, Burrow HM. 2003. Genetic and phenotypic characterisation of animal, carcass, and meat quality traits from temperate and tropically adapted beef breeds. 3. Meat quality traits. Aust. J. Agric. Res. 54:135Ð147.
MixedTemperateMeat1	Green-red colour of muscle ST	Cattle	scale	23.45	5.05	0.2	NA	1.01	NA	4.04	0.085713224913611	NA	NA	2124	Australia	North Eastern New South Wales	FeedlotSouth	Physiology	High	Johnston DJ, Reverter A, Ferguson DM, Thompson JM, Burrow HM. 2003. Genetic and phenotypic characterisation of animal, carcass, and meat quality traits from temperate and tropically adapted beef breeds. 3. Meat quality traits. Aust. J. Agric. Res. 54:135Ð147.
MixedTemperateMeat1	Green-red colour of muscle ST	Cattle	scale	24.67	5.22222222222222	0.09	NA	0.47	NA	4.75222222222222	0.0883647841466961	NA	NA	1823	Australia	North Eastern New South Wales	PastureSouth	Physiology	Intermediate	Johnston DJ, Reverter A, Ferguson DM, Thompson JM, Burrow HM. 2003. Genetic and phenotypic characterisation of animal, carcass, and meat quality traits from temperate and tropically adapted beef breeds. 3. Meat quality traits. Aust. J. Agric. Res. 54:135Ð147.
MixedTropicalMeat	Hot carcass weight	Cattle	kg	263	558.682926829268	0.41	NA	229.06	NA	329.622926829268	0.0690323975691248	NA	NA	1319	Australia	Central Quensland	FeedlotNorth	Growth	High	Reverter A, Johnston DJ, Perry D, Goddard ME, Burrow HM. 2003. Genetic and phenotypic characterisation of animal, carcass, and meat quality traits from temperate and tropically adapted beef breeds. 2. Abattoir carcass traits. Aust. J. Agric. Res. 54:119Ð134.
MixedTemperateMeat1	Hot carcass weight	Cattle	kg	269	559.4	0.45	NA	251.73	NA	307.67	0.0652064108087401	NA	NA	2124	Australia	North Eastern New South Wales	FeedlotSouth	Growth	High	Reverter A, Johnston DJ, Perry D, Goddard ME, Burrow HM. 2003. Genetic and phenotypic characterisation of animal, carcass, and meat quality traits from temperate and tropically adapted beef breeds. 2. Abattoir carcass traits. Aust. J. Agric. Res. 54:119Ð134.
MixedTropicalMeat	Hot carcass weight	Cattle	kg	257	633	0.39	NA	246.87	NA	386.13	0.076459886532171	NA	NA	1383	Australia	North Eastern New South Wales	FeedlotSouth	Growth	High	Reverter A, Johnston DJ, Perry D, Goddard ME, Burrow HM. 2003. Genetic and phenotypic characterisation of animal, carcass, and meat quality traits from temperate and tropically adapted beef breeds. 2. Abattoir carcass traits. Aust. J. Agric. Res. 54:119Ð134.
Japanese Black	Hot carcass weight	Cattle	kg	404.8	NA	0.41	NA	829.8	NA	1176.2	0.0847227577426149	NA	34670	NA	Japan	NA	Kyusyu	Growth	Intermediate	Ibi T, Hirooka H, Kahi AK, Sasae Y, Sasaki Y. 2005. Genotype x environment interaction effects on carcass traits in Japanese Black cattle. J. Anim. Sci. 83:1503Ð1510.
MixedTropicalMeat	Hot carcass weight	Cattle	kg	260	434.85	0.4	NA	173.94	NA	260.91	0.0621258028891006	NA	NA	1360	Australia	Central Quensland	PastureNorth	Growth	Intermediate	Reverter A, Johnston DJ, Perry D, Goddard ME, Burrow HM. 2003. Genetic and phenotypic characterisation of animal, carcass, and meat quality traits from temperate and tropically adapted beef breeds. 2. Abattoir carcass traits. Aust. J. Agric. Res. 54:119Ð134.
MixedTemperateMeat1	Hot carcass weight	Cattle	kg	252	454	0.37	NA	167.98	NA	286.02	0.0671116104259781	NA	NA	1823	Australia	North Eastern New South Wales	PastureSouth	Growth	Intermediate	Reverter A, Johnston DJ, Perry D, Goddard ME, Burrow HM. 2003. Genetic and phenotypic characterisation of animal, carcass, and meat quality traits from temperate and tropically adapted beef breeds. 2. Abattoir carcass traits. Aust. J. Agric. Res. 54:119Ð134.
Japanese Black	Hot carcass weight	Cattle	kg	410.1	NA	0.48	NA	1064.4	NA	1134.7	0.0821392547433975	NA	20106	NA	Japan	NA	Tohoku	Growth	Intermediate	Ibi T, Hirooka H, Kahi AK, Sasae Y, Sasaki Y. 2005. Genotype x environment interaction effects on carcass traits in Japanese Black cattle. J. Anim. Sci. 83:1503Ð1510.
MixedTropicalMeat	Intramuscular fat (heifers and steers)	Cattle	%	2.64	1.02173913043478	0.46	NA	0.47	NA	0.551739130434783	0.281360395749088	NA	NA	1319	Australia	Central Quensland	FeedlotNorth	Morphology	High	Reverter A, Johnston DJ, Perry D, Goddard ME, Burrow HM. 2003. Genetic and phenotypic characterisation of animal, carcass, and meat quality traits from temperate and tropically adapted beef breeds. 2. Abattoir carcass traits. Aust. J. Agric. Res. 54:119Ð134.
MixedTemperateMeat1	Intramuscular fat (heifers and steers)	Cattle	%	5.25	2.48979591836735	0.49	NA	1.22	NA	1.26979591836735	0.214638517473905	NA	NA	2124	Australia	North Eastern New South Wales	FeedlotSouth	Morphology	High	Reverter A, Johnston DJ, Perry D, Goddard ME, Burrow HM. 2003. Genetic and phenotypic characterisation of animal, carcass, and meat quality traits from temperate and tropically adapted beef breeds. 2. Abattoir carcass traits. Aust. J. Agric. Res. 54:119Ð134.
MixedTropicalMeat	Intramuscular fat (heifers and steers)	Cattle	%	3.51	1.16666666666667	0.42	NA	0.49	NA	0.676666666666667	0.234358265512879	NA	NA	1383	Australia	North Eastern New South Wales	FeedlotSouth	Morphology	High	Reverter A, Johnston DJ, Perry D, Goddard ME, Burrow HM. 2003. Genetic and phenotypic characterisation of animal, carcass, and meat quality traits from temperate and tropically adapted beef breeds. 2. Abattoir carcass traits. Aust. J. Agric. Res. 54:119Ð134.
MixedTropicalMeat	Intramuscular fat (heifers and steers)	Cattle	%	2.06	0.67741935483871	0.31	NA	0.21	NA	0.46741935483871	0.331883854579018	NA	NA	1360	Australia	Central Quensland	PastureNorth	Morphology	Intermediate	Reverter A, Johnston DJ, Perry D, Goddard ME, Burrow HM. 2003. Genetic and phenotypic characterisation of animal, carcass, and meat quality traits from temperate and tropically adapted beef breeds. 2. Abattoir carcass traits. Aust. J. Agric. Res. 54:119Ð134.
MixedTemperateMeat1	Intramuscular fat (heifers and steers)	Cattle	%	3.97	1.53333333333333	0.3	NA	0.46	NA	1.07333333333333	0.260961717345424	NA	NA	1823	Australia	North Eastern New South Wales	PastureSouth	Morphology	Intermediate	Reverter A, Johnston DJ, Perry D, Goddard ME, Burrow HM. 2003. Genetic and phenotypic characterisation of animal, carcass, and meat quality traits from temperate and tropically adapted beef breeds. 2. Abattoir carcass traits. Aust. J. Agric. Res. 54:119Ð134.
Angus	Intramuscular fat (heifers and steers)	Cattle	%	4.1	0.61	0.36	0.6	0.2	NA	0.41	0.156173761888606	NA	2047	NA	Australia	Queensland	Quensland	Morphology	Intermediate	Jeyaruban MG, Johnston DJ, Graser H-U. 2009. Estimation of genotype x environment interactions for growth, fatness and reproductive traits in Australian Angus cattle. Anim. Prod. Sci. 49:1Ð8.
Angus	Intramuscular fat (heifers and steers)	Cattle	%	4.3	2.01	0.25	0.02	0.51	NA	1.5	0.284824388695718	NA	16709	NA	Australia	Victoria	Victoria	Morphology	Intermediate	Jeyaruban MG, Johnston DJ, Graser H-U. 2009. Estimation of genotype x environment interactions for growth, fatness and reproductive traits in Australian Angus cattle. Anim. Prod. Sci. 49:1Ð8.
Japanese Black	LM area	Cattle	cm2	49.2	NA	0.32	NA	14.17	NA	29.52	0.110431526074847	NA	34670	NA	Japan	NA	Kyusyu	Morphology	Intermediate	Ibi T, Hirooka H, Kahi AK, Sasae Y, Sasaki Y. 2005. Genotype x environment interaction effects on carcass traits in Japanese Black cattle. J. Anim. Sci. 83:1503Ð1510.
Japanese Black	LM area	Cattle	cm2	49.3	NA	0.33	NA	15.03	NA	30.27	0.111598739987659	NA	20106	NA	Japan	NA	Tohoku	Morphology	Intermediate	Ibi T, Hirooka H, Kahi AK, Sasae Y, Sasaki Y. 2005. Genotype x environment interaction effects on carcass traits in Japanese Black cattle. J. Anim. Sci. 83:1503Ð1510.
Japanese Black	Marbling score	Cattle	scale	4.1	NA	0.44	NA	1.004	NA	1.286	0.276590097606533	NA	34670	NA	Japan	NA	Kyusyu	Morphology	Intermediate	Ibi T, Hirooka H, Kahi AK, Sasae Y, Sasaki Y. 2005. Genotype x environment interaction effects on carcass traits in Japanese Black cattle. J. Anim. Sci. 83:1503Ð1510.
Japanese Black	Marbling score	Cattle	scale	4.5	NA	0.43	NA	1.309	NA	1.769	0.295563909656369	NA	20106	NA	Japan	NA	Tohoku	Morphology	Intermediate	Ibi T, Hirooka H, Kahi AK, Sasae Y, Sasaki Y. 2005. Genotype x environment interaction effects on carcass traits in Japanese Black cattle. J. Anim. Sci. 83:1503Ð1510.
Angus	P8 fat (bulls)	Cattle	mm	5	2.87	0.3	0.05	0.98	NA	1.89	0.27495454169735	NA	3692	NA	Australia	Queensland	Quensland	Morphology	Intermediate	Jeyaruban MG, Johnston DJ, Graser H-U. 2009. Estimation of genotype x environment interactions for growth, fatness and reproductive traits in Australian Angus cattle. Anim. Prod. Sci. 49:1Ð8.
Angus	P8 fat (bulls)	Cattle	mm	4.2	1.51	0.36	0.02	0.54	NA	0.97	0.234496614328479	NA	18738	NA	Australia	Victoria	Victoria	Morphology	Intermediate	Jeyaruban MG, Johnston DJ, Graser H-U. 2009. Estimation of genotype x environment interactions for growth, fatness and reproductive traits in Australian Angus cattle. Anim. Prod. Sci. 49:1Ð8.
MixedTropicalMeat	P8 fat (finishing)	Cattle	mm	12.9	13.5294117647059	0.34	NA	4.6	NA	8.92941176470588	0.23164435156264	NA	NA	1319	Australia	Central Quensland	FeedlotNorth	Morphology	High	Johnston DJ, Reverter A, Burrow HM, Oddy VH, Robinson DL. 2003. Genetic and phenotypic characterisation of animal, carcass, and meat quality traits from temperate and tropically adapted beef breeds. 1. Animal measures. Aust. J. Agric. Res. 54:107Ð118.
MixedTemperateMeat1	P8 fat (finishing)	Cattle	mm	12.3	8.8235294117647	0.34	NA	3	NA	5.8235294117647	0.196195040619474	NA	NA	2124	Australia	North Eastern New South Wales	FeedlotSouth	Morphology	High	Johnston DJ, Reverter A, Burrow HM, Oddy VH, Robinson DL. 2003. Genetic and phenotypic characterisation of animal, carcass, and meat quality traits from temperate and tropically adapted beef breeds. 1. Animal measures. Aust. J. Agric. Res. 54:107Ð118.
MixedTropicalMeat	P8 fat (finishing)	Cattle	mm	11	12.4390243902439	0.41	NA	5.1	NA	7.3390243902439	0.246278488979949	NA	NA	1383	Australia	North Eastern New South Wales	FeedlotSouth	Morphology	High	Johnston DJ, Reverter A, Burrow HM, Oddy VH, Robinson DL. 2003. Genetic and phenotypic characterisation of animal, carcass, and meat quality traits from temperate and tropically adapted beef breeds. 1. Animal measures. Aust. J. Agric. Res. 54:107Ð118.
MixedTropicalMeat	P8 fat (finishing)	Cattle	mm	10.8	14.1666666666667	0.6	NA	8.5	NA	5.66666666666667	0.220414457671076	NA	NA	1360	Australia	Central Quensland	PastureNorth	Morphology	Intermediate	Johnston DJ, Reverter A, Burrow HM, Oddy VH, Robinson DL. 2003. Genetic and phenotypic characterisation of animal, carcass, and meat quality traits from temperate and tropically adapted beef breeds. 1. Animal measures. Aust. J. Agric. Res. 54:107Ð118.
MixedTemperateMeat1	P8 fat (finishing)	Cattle	mm	9.7	8.84615384615384	0.52	NA	4.6	NA	4.24615384615385	0.212435028076171	NA	NA	1823	Australia	North Eastern New South Wales	PastureSouth	Morphology	Intermediate	Johnston DJ, Reverter A, Burrow HM, Oddy VH, Robinson DL. 2003. Genetic and phenotypic characterisation of animal, carcass, and meat quality traits from temperate and tropically adapted beef breeds. 1. Animal measures. Aust. J. Agric. Res. 54:107Ð118.
MixedTropicalMeat	P8 fat (heifer and steers)	Cattle	mm	12.98	16.3636363636364	0.33	NA	5.4	NA	10.9636363636364	0.25509539505437	NA	NA	1319	Australia	Central Quensland	FeedlotNorth	Morphology	High	Reverter A, Johnston DJ, Perry D, Goddard ME, Burrow HM. 2003. Genetic and phenotypic characterisation of animal, carcass, and meat quality traits from temperate and tropically adapted beef breeds. 2. Abattoir carcass traits. Aust. J. Agric. Res. 54:119Ð134.
MixedTemperateMeat1	P8 fat (heifer and steers)	Cattle	mm	11.4	8.5	0.28	NA	2.38	NA	6.12	0.217005559243035	NA	NA	2124	Australia	North Eastern New South Wales	FeedlotSouth	Morphology	High	Reverter A, Johnston DJ, Perry D, Goddard ME, Burrow HM. 2003. Genetic and phenotypic characterisation of animal, carcass, and meat quality traits from temperate and tropically adapted beef breeds. 2. Abattoir carcass traits. Aust. J. Agric. Res. 54:119Ð134.
MixedTropicalMeat	P8 fat (heifer and steers)	Cattle	mm	9.38	9	0.19	NA	1.71	NA	7.29	0.287846481876333	NA	NA	1383	Australia	North Eastern New South Wales	FeedlotSouth	Morphology	High	Reverter A, Johnston DJ, Perry D, Goddard ME, Burrow HM. 2003. Genetic and phenotypic characterisation of animal, carcass, and meat quality traits from temperate and tropically adapted beef breeds. 2. Abattoir carcass traits. Aust. J. Agric. Res. 54:119Ð134.
MixedTropicalMeat	P8 fat (heifer and steers)	Cattle	mm	10.46	17.4489795918367	0.49	NA	8.55	NA	8.89897959183673	0.2851927105484	NA	NA	1360	Australia	Central Quensland	PastureNorth	Morphology	Intermediate	Reverter A, Johnston DJ, Perry D, Goddard ME, Burrow HM. 2003. Genetic and phenotypic characterisation of animal, carcass, and meat quality traits from temperate and tropically adapted beef breeds. 2. Abattoir carcass traits. Aust. J. Agric. Res. 54:119Ð134.
MixedTemperateMeat1	P8 fat (heifer and steers)	Cattle	mm	9.37	6.94594594594595	0.37	NA	2.57	NA	4.37594594594595	0.223252527048567	NA	NA	1823	Australia	North Eastern New South Wales	PastureSouth	Morphology	Intermediate	Reverter A, Johnston DJ, Perry D, Goddard ME, Burrow HM. 2003. Genetic and phenotypic characterisation of animal, carcass, and meat quality traits from temperate and tropically adapted beef breeds. 2. Abattoir carcass traits. Aust. J. Agric. Res. 54:119Ð134.
Angus	P8 fat (heifer and steers)	Cattle	mm	5.9	4.37	0.45	0.06	1.87	NA	2.5	0.267989632217659	NA	2520	NA	Australia	Queensland	Quensland	Morphology	Intermediate	Jeyaruban MG, Johnston DJ, Graser H-U. 2009. Estimation of genotype x environment interactions for growth, fatness and reproductive traits in Australian Angus cattle. Anim. Prod. Sci. 49:1Ð8.
Angus	P8 fat (heifer and steers)	Cattle	mm	6.2	3.79	0.44	0.02	1.52	NA	2.27	0.243008373763216	NA	20682	NA	Australia	Victoria	Victoria	Morphology	Intermediate	Jeyaruban MG, Johnston DJ, Graser H-U. 2009. Estimation of genotype x environment interactions for growth, fatness and reproductive traits in Australian Angus cattle. Anim. Prod. Sci. 49:1Ð8.
Holstein	Protein content (milk)	Cattle	%	3.45	0.035	0.72	0.03	0.0252	NA	0.0098	0.0286941882220628	NA	9239	NA	Netherlands	NA	Conventional	Physiology	High	Nauta WJ, Veerkamp RF, Brascamp EW, Bovenhuis H. 2006. Genotype by Environment Interaction for Milk Production Traits Between Organic and Conventional Dairy Cattle Production in The Netherlands. J. Dairy Sci. [Internet] 89:2729Ð2737. Available from: http://dx.doi.org/10.3168/jds.S0022-0302(06)72349-9
Holstein	Protein content (milk)	Cattle	%	3.37	0.033	0.77	0.06	0.02541	NA	0.00759	0.0258518118867947	NA	2123	NA	Netherlands	NA	Convert	Physiology	High	Nauta WJ, Veerkamp RF, Brascamp EW, Bovenhuis H. 2006. Genotype by Environment Interaction for Milk Production Traits Between Organic and Conventional Dairy Cattle Production in The Netherlands. J. Dairy Sci. [Internet] 89:2729Ð2737. Available from: http://dx.doi.org/10.3168/jds.S0022-0302(06)72349-9
Holstein	Protein content (milk)	Cattle	%	3.34	0.031	0.7	0.07	0.0217	NA	0.0093	0.0288732058712364	NA	1767	NA	Netherlands	NA	Organic	Physiology	Intermediate	Nauta WJ, Veerkamp RF, Brascamp EW, Bovenhuis H. 2006. Genotype by Environment Interaction for Milk Production Traits Between Organic and Conventional Dairy Cattle Production in The Netherlands. J. Dairy Sci. [Internet] 89:2729Ð2737. Available from: http://dx.doi.org/10.3168/jds.S0022-0302(06)72349-9
Holstein	Protein content (milk)	Cattle	%	3.44	0.033	0.76	0.04	0.02508	NA	0.00792	0.0258704598387058	NA	4016	NA	Netherlands	NA	Preorganic	Physiology	High	Nauta WJ, Veerkamp RF, Brascamp EW, Bovenhuis H. 2006. Genotype by Environment Interaction for Milk Production Traits Between Organic and Conventional Dairy Cattle Production in The Netherlands. J. Dairy Sci. [Internet] 89:2729Ð2737. Available from: http://dx.doi.org/10.3168/jds.S0022-0302(06)72349-9
MixedTropicalMeat	Retail beef yeild	Cattle	%	66.47	4.82258064516129	0.62	NA	2.99	NA	1.83258064516129	0.0203660060735722	NA	NA	1319	Australia	Central Quensland	FeedlotNorth	Growth	High	Reverter A, Johnston DJ, Perry D, Goddard ME, Burrow HM. 2003. Genetic and phenotypic characterisation of animal, carcass, and meat quality traits from temperate and tropically adapted beef breeds. 2. Abattoir carcass traits. Aust. J. Agric. Res. 54:119Ð134.
MixedTemperateMeat1	Retail beef yeild	Cattle	%	65.77	4.41666666666667	0.6	NA	2.65	NA	1.76666666666667	0.0202092159924757	NA	NA	2124	Australia	North Eastern New South Wales	FeedlotSouth	Growth	High	Reverter A, Johnston DJ, Perry D, Goddard ME, Burrow HM. 2003. Genetic and phenotypic characterisation of animal, carcass, and meat quality traits from temperate and tropically adapted beef breeds. 2. Abattoir carcass traits. Aust. J. Agric. Res. 54:119Ð134.
MixedTropicalMeat	Retail beef yeild	Cattle	%	66.7	4.27083333333333	0.48	NA	2.05	NA	2.22083333333333	0.0223425197105415	NA	NA	1383	Australia	North Eastern New South Wales	FeedlotSouth	Growth	High	Reverter A, Johnston DJ, Perry D, Goddard ME, Burrow HM. 2003. Genetic and phenotypic characterisation of animal, carcass, and meat quality traits from temperate and tropically adapted beef breeds. 2. Abattoir carcass traits. Aust. J. Agric. Res. 54:119Ð134.
MixedTropicalMeat	Retail beef yeild	Cattle	%	68.1	3.53846153846154	0.52	NA	1.84	NA	1.69846153846154	0.0191373035893346	NA	NA	1360	Australia	Central Quensland	PastureNorth	Growth	Intermediate	Reverter A, Johnston DJ, Perry D, Goddard ME, Burrow HM. 2003. Genetic and phenotypic characterisation of animal, carcass, and meat quality traits from temperate and tropically adapted beef breeds. 2. Abattoir carcass traits. Aust. J. Agric. Res. 54:119Ð134.
MixedTemperateMeat1	Retail beef yeild	Cattle	%	67.62	3.27906976744186	0.43	NA	1.41	NA	1.86906976744186	0.0202179719624262	NA	NA	1823	Australia	North Eastern New South Wales	PastureSouth	Growth	Intermediate	Reverter A, Johnston DJ, Perry D, Goddard ME, Burrow HM. 2003. Genetic and phenotypic characterisation of animal, carcass, and meat quality traits from temperate and tropically adapted beef breeds. 2. Abattoir carcass traits. Aust. J. Agric. Res. 54:119Ð134.
MixedTropicalMeat	Rib fat thickness	Cattle	mm	6.43	7.76595744680851	0.47	NA	3.65	NA	4.11595744680851	0.31551823594415	NA	NA	1319	Australia	Central Quensland	FeedlotNorth	Morphology	High	Reverter A, Johnston DJ, Perry D, Goddard ME, Burrow HM. 2003. Genetic and phenotypic characterisation of animal, carcass, and meat quality traits from temperate and tropically adapted beef breeds. 2. Abattoir carcass traits. Aust. J. Agric. Res. 54:119Ð134.
MixedTropicalMeat	Rib fat thickness	Cattle	mm	6.7	5.83333333333333	0.6	NA	3.5	NA	2.33333333333333	0.227988840545067	NA	NA	1319	Australia	Central Quensland	FeedlotNorth	Morphology	High	Johnston DJ, Reverter A, Burrow HM, Oddy VH, Robinson DL. 2003. Genetic and phenotypic characterisation of animal, carcass, and meat quality traits from temperate and tropically adapted beef breeds. 1. Animal measures. Aust. J. Agric. Res. 54:107Ð118.
MixedTemperateMeat1	Rib fat thickness	Cattle	mm	9.7	6.66666666666667	0.36	NA	2.4	NA	4.26666666666667	0.212947537935803	NA	NA	2124	Australia	North Eastern New South Wales	FeedlotSouth	Morphology	High	Johnston DJ, Reverter A, Burrow HM, Oddy VH, Robinson DL. 2003. Genetic and phenotypic characterisation of animal, carcass, and meat quality traits from temperate and tropically adapted beef breeds. 1. Animal measures. Aust. J. Agric. Res. 54:107Ð118.
MixedTemperateMeat1	Rib fat thickness	Cattle	mm	9.71	7.89473684210526	0.19	NA	1.5	NA	6.39473684210526	0.260430658215301	NA	NA	2124	Australia	North Eastern New South Wales	FeedlotSouth	Morphology	High	Reverter A, Johnston DJ, Perry D, Goddard ME, Burrow HM. 2003. Genetic and phenotypic characterisation of animal, carcass, and meat quality traits from temperate and tropically adapted beef breeds. 2. Abattoir carcass traits. Aust. J. Agric. Res. 54:119Ð134.
MixedTropicalMeat	Rib fat thickness	Cattle	mm	6.24	6	0.32	NA	1.92	NA	4.08	0.323702081357759	NA	NA	1383	Australia	North Eastern New South Wales	FeedlotSouth	Morphology	High	Reverter A, Johnston DJ, Perry D, Goddard ME, Burrow HM. 2003. Genetic and phenotypic characterisation of animal, carcass, and meat quality traits from temperate and tropically adapted beef breeds. 2. Abattoir carcass traits. Aust. J. Agric. Res. 54:119Ð134.
MixedTropicalMeat	Rib fat thickness	Cattle	mm	6.9	7.22222222222222	0.36	NA	2.6	NA	4.62222222222222	0.311584840513954	NA	NA	1383	Australia	North Eastern New South Wales	FeedlotSouth	Morphology	High	Johnston DJ, Reverter A, Burrow HM, Oddy VH, Robinson DL. 2003. Genetic and phenotypic characterisation of animal, carcass, and meat quality traits from temperate and tropically adapted beef breeds. 1. Animal measures. Aust. J. Agric. Res. 54:107Ð118.
Japanese Black	Rib fat thickness	Cattle	mm	26	NA	0.41	NA	24.7	NA	35	0.227541530119216	NA	34670	NA	Japan	NA	Kyusyu	Morphology	Intermediate	Ibi T, Hirooka H, Kahi AK, Sasae Y, Sasaki Y. 2005. Genotype x environment interaction effects on carcass traits in Japanese Black cattle. J. Anim. Sci. 83:1503Ð1510.
MixedTropicalMeat	Rib fat thickness	Cattle	mm	5.5	4.72222222222222	0.36	NA	1.7	NA	3.02222222222222	0.31608254085831	NA	NA	1360	Australia	Central Quensland	PastureNorth	Morphology	Intermediate	Johnston DJ, Reverter A, Burrow HM, Oddy VH, Robinson DL. 2003. Genetic and phenotypic characterisation of animal, carcass, and meat quality traits from temperate and tropically adapted beef breeds. 1. Animal measures. Aust. J. Agric. Res. 54:107Ð118.
MixedTropicalMeat	Rib fat thickness	Cattle	mm	4.64	7.37735849056604	0.53	NA	3.91	NA	3.46735849056604	0.401311303395185	NA	NA	1360	Australia	Central Quensland	PastureNorth	Morphology	Intermediate	Reverter A, Johnston DJ, Perry D, Goddard ME, Burrow HM. 2003. Genetic and phenotypic characterisation of animal, carcass, and meat quality traits from temperate and tropically adapted beef breeds. 2. Abattoir carcass traits. Aust. J. Agric. Res. 54:119Ð134.
MixedTemperateMeat1	Rib fat thickness	Cattle	mm	6.9	4.8780487804878	0.41	NA	2	NA	2.8780487804878	0.245866854185637	NA	NA	1823	Australia	North Eastern New South Wales	PastureSouth	Morphology	Intermediate	Johnston DJ, Reverter A, Burrow HM, Oddy VH, Robinson DL. 2003. Genetic and phenotypic characterisation of animal, carcass, and meat quality traits from temperate and tropically adapted beef breeds. 1. Animal measures. Aust. J. Agric. Res. 54:107Ð118.
MixedTemperateMeat1	Rib fat thickness	Cattle	mm	6.53	4.73529411764706	0.34	NA	1.61	NA	3.12529411764706	0.270727433390835	NA	NA	1823	Australia	North Eastern New South Wales	PastureSouth	Morphology	Intermediate	Reverter A, Johnston DJ, Perry D, Goddard ME, Burrow HM. 2003. Genetic and phenotypic characterisation of animal, carcass, and meat quality traits from temperate and tropically adapted beef breeds. 2. Abattoir carcass traits. Aust. J. Agric. Res. 54:119Ð134.
Japanese Black	Rib fat thickness	Cattle	mm	24	NA	0.46	NA	28.4	NA	33.7	0.241882087895	NA	20106	NA	Japan	NA	Tohoku	Morphology	Intermediate	Ibi T, Hirooka H, Kahi AK, Sasae Y, Sasaki Y. 2005. Genotype x environment interaction effects on carcass traits in Japanese Black cattle. J. Anim. Sci. 83:1503Ð1510.
Japanese Black	Rib thickness	Cattle	cm	7	NA	0.28	NA	0.181	NA	0.455	0.0963624111659432	NA	34670	NA	Japan	NA	Kyusyu	Morphology	Intermediate	Ibi T, Hirooka H, Kahi AK, Sasae Y, Sasaki Y. 2005. Genotype x environment interaction effects on carcass traits in Japanese Black cattle. J. Anim. Sci. 83:1503Ð1510.
Japanese Black	Rib thickness	Cattle	cm	7.4	NA	0.3	NA	0.225	NA	0.514	0.0968835044807293	NA	20106	NA	Japan	NA	Tohoku	Morphology	Intermediate	Ibi T, Hirooka H, Kahi AK, Sasae Y, Sasaki Y. 2005. Genotype x environment interaction effects on carcass traits in Japanese Black cattle. J. Anim. Sci. 83:1503Ð1510.
Nelore	Scrotal circumference	Cattle	cm	25.41	NA	0.65	NA	4.43	NA	2.36	0.0604576603531571	NA	4676	NA	Brazil	NA	Feedlot	Morphology	Intermediate	Raidan FSS, Passafaro TL, Fragomeni BO, Josahkian LA, Pereira IG, Toral FLB. 2015. Genotype x environment interaction in individual performance and progeny tests in beef cattle. J. Anim. Sci. 93:920Ð933.
Nelore	Scrotal circumference	Cattle	cm	25.51	NA	0.53	NA	3.42	NA	2.98	0.0676702332482637	NA	14888	NA	Brazil	NA	Pasture	Morphology	Intermediate	Raidan FSS, Passafaro TL, Fragomeni BO, Josahkian LA, Pereira IG, Toral FLB. 2015. Genotype x environment interaction in individual performance and progeny tests in beef cattle. J. Anim. Sci. 93:920Ð933.
Angus	Scrotal circumference	Cattle	cm	34.37	4.8791	0.47	0.05	2.438	NA	2.4411	0.0454583065733642	NA	3463	NA	Australia	Queensland	Quensland	Morphology	Intermediate	Jeyaruban MG, Johnston DJ, Graser H-U. 2009. Estimation of genotype x environment interactions for growth, fatness and reproductive traits in Australian Angus cattle. Anim. Prod. Sci. 49:1Ð8.
Angus	Scrotal circumference	Cattle	cm	35.37	4.8781	0.41	0.03	1.9686	NA	2.9095	0.0482252092743003	NA	18417	NA	Australia	Victoria	Victoria	Morphology	Intermediate	Jeyaruban MG, Johnston DJ, Graser H-U. 2009. Estimation of genotype x environment interactions for growth, fatness and reproductive traits in Australian Angus cattle. Anim. Prod. Sci. 49:1Ð8.
MixedTropicalMeat	Shear force of muscle LTL	Cattle	kg	4.64	0.553191489361702	0.47	NA	0.26	NA	0.293191489361702	0.116696464672469	NA	NA	1319	Australia	Central Quensland	FeedlotNorth	Physiology	High	Johnston DJ, Reverter A, Ferguson DM, Thompson JM, Burrow HM. 2003. Genetic and phenotypic characterisation of animal, carcass, and meat quality traits from temperate and tropically adapted beef breeds. 3. Meat quality traits. Aust. J. Agric. Res. 54:135Ð147.
MixedTemperateMeat1	Shear force of muscle LTL	Cattle	kg	3.94	0.333333333333333	0.06	NA	0.02	NA	0.313333333333333	0.142071536579921	NA	NA	2124	Australia	North Eastern New South Wales	FeedlotSouth	Physiology	High	Johnston DJ, Reverter A, Ferguson DM, Thompson JM, Burrow HM. 2003. Genetic and phenotypic characterisation of animal, carcass, and meat quality traits from temperate and tropically adapted beef breeds. 3. Meat quality traits. Aust. J. Agric. Res. 54:135Ð147.
MixedTropicalMeat	Shear force of muscle LTL	Cattle	kg	4.57	0.545454545454545	0.33	NA	0.18	NA	0.365454545454545	0.132281918190144	NA	NA	1383	Australia	North Eastern New South Wales	FeedlotSouth	Physiology	High	Johnston DJ, Reverter A, Ferguson DM, Thompson JM, Burrow HM. 2003. Genetic and phenotypic characterisation of animal, carcass, and meat quality traits from temperate and tropically adapted beef breeds. 3. Meat quality traits. Aust. J. Agric. Res. 54:135Ð147.
MixedTropicalMeat	Shear force of muscle LTL	Cattle	kg	5.02	0.8	0.2	NA	0.16	NA	0.64	0.159362549800797	NA	NA	1360	Australia	Central Quensland	PastureNorth	Physiology	Intermediate	Johnston DJ, Reverter A, Ferguson DM, Thompson JM, Burrow HM. 2003. Genetic and phenotypic characterisation of animal, carcass, and meat quality traits from temperate and tropically adapted beef breeds. 3. Meat quality traits. Aust. J. Agric. Res. 54:135Ð147.
MixedTemperateMeat1	Shear force of muscle LTL	Cattle	kg	4.35	0.538461538461539	0.13	NA	0.07	NA	0.468461538461539	0.157343103894194	NA	NA	1823	Australia	North Eastern New South Wales	PastureSouth	Physiology	Intermediate	Johnston DJ, Reverter A, Ferguson DM, Thompson JM, Burrow HM. 2003. Genetic and phenotypic characterisation of animal, carcass, and meat quality traits from temperate and tropically adapted beef breeds. 3. Meat quality traits. Aust. J. Agric. Res. 54:135Ð147.
MixedTropicalMeat	Shear force of muscle ST	Cattle	kg	4.59	0.288461538461538	0.52	NA	0.15	NA	0.138461538461538	0.0810684539798747	NA	NA	1319	Australia	Central Quensland	FeedlotNorth	Physiology	High	Johnston DJ, Reverter A, Ferguson DM, Thompson JM, Burrow HM. 2003. Genetic and phenotypic characterisation of animal, carcass, and meat quality traits from temperate and tropically adapted beef breeds. 3. Meat quality traits. Aust. J. Agric. Res. 54:135Ð147.
MixedTemperateMeat1	Shear force of muscle ST	Cattle	kg	4.5	0.25	0.08	NA	0.02	NA	0.23	0.106574033851394	NA	NA	2124	Australia	North Eastern New South Wales	FeedlotSouth	Physiology	High	Johnston DJ, Reverter A, Ferguson DM, Thompson JM, Burrow HM. 2003. Genetic and phenotypic characterisation of animal, carcass, and meat quality traits from temperate and tropically adapted beef breeds. 3. Meat quality traits. Aust. J. Agric. Res. 54:135Ð147.
MixedTropicalMeat	Shear force of muscle ST	Cattle	kg	4.72	0.266666666666667	0.3	NA	0.08	NA	0.186666666666667	0.0915358855707326	NA	NA	1383	Australia	North Eastern New South Wales	FeedlotSouth	Physiology	High	Johnston DJ, Reverter A, Ferguson DM, Thompson JM, Burrow HM. 2003. Genetic and phenotypic characterisation of animal, carcass, and meat quality traits from temperate and tropically adapted beef breeds. 3. Meat quality traits. Aust. J. Agric. Res. 54:135Ð147.
MixedTropicalMeat	Shear force of muscle ST	Cattle	kg	5.03	0.333333333333333	0.54	NA	0.18	NA	0.153333333333333	0.0778485097711777	NA	NA	1360	Australia	Central Quensland	PastureNorth	Physiology	Intermediate	Johnston DJ, Reverter A, Ferguson DM, Thompson JM, Burrow HM. 2003. Genetic and phenotypic characterisation of animal, carcass, and meat quality traits from temperate and tropically adapted beef breeds. 3. Meat quality traits. Aust. J. Agric. Res. 54:135Ð147.
MixedTemperateMeat1	Shear force of muscle ST	Cattle	kg	4.96	0.333333333333333	0.12	NA	0.04	NA	0.293333333333333	0.10919406457844	NA	NA	1823	Australia	North Eastern New South Wales	PastureSouth	Physiology	Intermediate	Johnston DJ, Reverter A, Ferguson DM, Thompson JM, Burrow HM. 2003. Genetic and phenotypic characterisation of animal, carcass, and meat quality traits from temperate and tropically adapted beef breeds. 3. Meat quality traits. Aust. J. Agric. Res. 54:135Ð147.
Holstein	Somatic cell score	Cattle	log10(count/1000)	1.77	0.099	0.15	0.03	0.01485	NA	0.08415	0.163890505134015	NA	5193	NA	Netherlands	NA	Conventional	Disease indicator	High	Nauta WJ, Veerkamp RF, Brascamp EW, Bovenhuis H. 2006. Genotype by Environment Interaction for Milk Production Traits Between Organic and Conventional Dairy Cattle Production in The Netherlands. J. Dairy Sci. [Internet] 89:2729Ð2737. Available from: http://dx.doi.org/10.3168/jds.S0022-0302(06)72349-9
Holstein	Somatic cell score	Cattle	log10(count/1000)	1.79	0.098	0.15	0.06	0.0147	NA	0.0833	0.161238767482255	NA	1457	NA	Netherlands	NA	Convert	Disease indicator	High	Nauta WJ, Veerkamp RF, Brascamp EW, Bovenhuis H. 2006. Genotype by Environment Interaction for Milk Production Traits Between Organic and Conventional Dairy Cattle Production in The Netherlands. J. Dairy Sci. [Internet] 89:2729Ð2737. Available from: http://dx.doi.org/10.3168/jds.S0022-0302(06)72349-9
Holstein	Somatic cell score	Cattle	log10(count/1000)	1.84	0.099	0.23	0.08	0.02277	NA	0.07623	0.150053156932742	NA	1120	NA	Netherlands	NA	Organic	Disease indicator	Intermediate	Nauta WJ, Veerkamp RF, Brascamp EW, Bovenhuis H. 2006. Genotype by Environment Interaction for Milk Production Traits Between Organic and Conventional Dairy Cattle Production in The Netherlands. J. Dairy Sci. [Internet] 89:2729Ð2737. Available from: http://dx.doi.org/10.3168/jds.S0022-0302(06)72349-9
Holstein	Somatic cell score	Cattle	log10(count/1000)	1.75	0.094	0.28	0.06	0.02632	NA	0.06768	0.148659314665226	NA	2316	NA	Netherlands	NA	Preorganic	Disease indicator	High	Nauta WJ, Veerkamp RF, Brascamp EW, Bovenhuis H. 2006. Genotype by Environment Interaction for Milk Production Traits Between Organic and Conventional Dairy Cattle Production in The Netherlands. J. Dairy Sci. [Internet] 89:2729Ð2737. Available from: http://dx.doi.org/10.3168/jds.S0022-0302(06)72349-9
Holstein	Survival	Cattle	%	82.5	1349	0.04	0	53.96	NA	1295.04	0.436201990262012	NA	NA	180909	Australia	QLD, NSW, WA, SA	Region1	Life history	Intermediate	Haile-Mariam M, Carrick MJ, Goddard ME. 2008. Genotype by environment Interaction for fertility, survival, and milk production traits in Australian dairy cattle. J. Dairy Sci. 91:4840Ð4853.
Holstein	Survival	Cattle	%	84.1	1187	0.03	0	35.61	NA	1151.39	0.403473699861938	NA	NA	171535	Australia	North and West Victoria	Region2	Life history	Intermediate	Haile-Mariam M, Carrick MJ, Goddard ME. 2008. Genotype by environment Interaction for fertility, survival, and milk production traits in Australian dairy cattle. J. Dairy Sci. 91:4840Ð4853.
Holstein	Survival	Cattle	%	83.2	1254	0.04	0.01	50.16	NA	1203.84	0.417024008503874	NA	NA	129606	Australia	Gippsland, Tasmania	Region3	Life history	Intermediate	Haile-Mariam M, Carrick MJ, Goddard ME. 2008. Genotype by environment Interaction for fertility, survival, and milk production traits in Australian dairy cattle. J. Dairy Sci. 91:4840Ð4853.
Angus	Weight gain (young bulls, 305d - 205d)	Cattle	kg	148	652.631578947368	0.19	0.02	124	NA	528.631578947368	0.155351280079096	NA	12337	NA	USA	Colorado	High altitude	Growth	Intermediate	Williams JL, Bertrand JK, Misztal I, Lukaszewicz M. 2012. Genotype by environment interaction for growth due to altitude in United States Angus cattle. J. Anim. Sci. 90:2152Ð2158.
Angus	Weight gain (young bulls, 305d - 205d)	Cattle	kg	170	650	0.26	0.02	169	NA	481	0.129010071761537	NA	27113	NA	USA	Colorado	Low altitude	Growth	High	Williams JL, Bertrand JK, Misztal I, Lukaszewicz M. 2012. Genotype by environment interaction for growth due to altitude in United States Angus cattle. J. Anim. Sci. 90:2152Ð2158.
